# Supplementary material for: Causal integration of multi‐omics data with prior knowledge to generate mechanistic hypotheses
Source: Mol Syst Biol. 2021 Jan 27;17(1):e9730. doi: 10.15252/msb.20209730 (PMC7838823; doi:10.15252/msb.20209730)
Supplement: Supplementary file 4 — Dataset EV1 [file MSB-17-e9730-s003.xlsx]

## Sheet: Sheet1
Table summarising the clinical information available for the patient included in this study and which type of omic data was generatedfor each of them.

## Sheet: patient_sample_table
ID	samples	phospho	phospho TMT plex	RNA	metab	ischemia time (in minutes)	sex	DOB	height (cm)	weight (kg)	BMI	age	surgery date	diagnosis	Nx_or_pNx	tumor size	TNM classification	diabetes	insulin therapy	art. hypertension	ACE inhibitors	antihypertensive drugs	smoker	peripheral artery disease	coronary artery disease	serum creatine (mg/dL)	serum urea (mg/dl)	GFR (ml/min/1.73^2)	n_RNA_biological_replicate	n_phospho_biological_replicate	n_metab_biological_replicate	n_RNA_technical_replicate	n_phospho_technical_replicate	n_metab_technical_replicate
11	11KI	yes	plex 3	yes	yes	0	f	1964-10-28T00:00:00Z	169	69	24.1588	53	2017-03-21T00:00:00Z	ccRCC	Nx	6.5 cm	pT1b, G1, R0, L0, V0.	0	0	0	0	0	1	0	0	0.83	26.1	80.8	1	1	1	1	1	1
11	11TU	yes	plex 3	yes	yes	0	f	1964-10-28T00:00:00Z	169	69	24.1588	53	2017-03-21T00:00:00Z	ccRCC	Nx	6.5 cm	pT1b, G1, R0, L0, V0.	0	0	0	0	0	1	0	0	0.83	26.1	80.8	1	1	1	1	1	1
15	15KI	yes	plex 1	yes	yes	0	f	1955-01-30T00:00:00Z	163	82	30.863	62	2017-04-10T00:00:00Z	ccRCC	Nx	N/a	pT3a, L1, V1, N1 (2/8)	1	0	1	1	1	1	0	0	1.47	67.9	38	1	1	1	1	1	1
15	15TU	yes	plex 1	yes	yes	0	f	1955-01-30T00:00:00Z	163	82	30.863	62	2017-04-10T00:00:00Z	ccRCC	Nx	N/a	pT3a, L1, V1, N1 (2/8)	1	0	1	1	1	1	0	0	1.47	67.9	38	1	1	1	1	1	1
16	16KI	yes	plex 1	yes	yes	0	f	1942-02-03T00:00:00Z	165	74	27.1809	75	2017-04-25T00:00:00Z	ccRCC	Nx	9 cm	pT3a, G3, R0, L0, V1	0	0	1	0	0	0	0	0	0.6	33.3	89.5	1	1	1	1	1	1
16	16TU	yes	plex 1	yes	yes	0	f	1942-02-03T00:00:00Z	165	74	27.1809	75	2017-04-25T00:00:00Z	ccRCC	Nx	9 cm	pT3a, G3, R0, L0, V1	0	0	1	0	0	0	0	0	0.6	33.3	89.5	1	1	1	1	1	1
24	24KI	yes	plex 3	yes	yes	19	m	1965-05-13T00:00:00Z	181	92	28.0822	52	2017-07-26T00:00:00Z	ccRCC	pNx	7,3 cm	pT2a L0 V0 Pn0 R0.	0	0	1	1	2	1	0	0	0.89	24.4	98.3	1	1	1	1	1	1
24	24TU	yes	plex 3	yes	yes	19	m	1965-05-13T00:00:00Z	181	92	28.0822	52	2017-07-26T00:00:00Z	ccRCC	pNx	7,3 cm	pT2a L0 V0 Pn0 R0.	0	0	1	1	2	1	0	0	0.89	24.4	98.3	1	1	1	1	1	1
29	29KI	yes	plex 1	yes	yes	15.5	m	1949-08-05T00:00:00Z	175	87	28.4082	68	2017-08-21T00:00:00Z	ccRCC	pNx	2 cm	pT1a, G2, R0	0	0	0	0	0	1	0	0	1.08	31.08	70.2	1	1	1	1	1	1
29	29TU	yes	plex 1	yes	yes	15.5	m	1949-08-05T00:00:00Z	175	87	28.4082	68	2017-08-21T00:00:00Z	ccRCC	pNx	2 cm	pT1a, G2, R0	0	0	0	0	0	1	0	0	1.08	31.08	70.2	1	1	1	1	1	1
31	31KI	-	-	yes	-	25	f	1943-02-06T00:00:00Z	159	73	28.8754	74	2017-08-23T00:00:00Z	ccRCC	pNx	3 cm	pT1a, R0, V0, L0, G1	0	0	1	1	1	0	0	0	0.89	50.3	64	1	1	1	1	1	1
31	31TU	-	-	yes	-	25	f	1943-02-06T00:00:00Z	159	73	28.8754	74	2017-08-23T00:00:00Z	ccRCC	pNx	3 cm	pT1a, R0, V0, L0, G1	0	0	1	1	1	0	0	0	0.89	50.3	64	1	1	1	1	1	1
32	32KI	yes	plex 2	yes	yes	0	m	1933-07-19T00:00:00Z	176	89	28.7319	84	2017-09-01T00:00:00Z	ccRCC	Nx	N/a	pT3a, G2, R0, L0, V1.	1	0	1	1	1	1	1	1	1.01	36.6	51.2	1	1	1	1	1	1
32	32TU	yes	plex 2	yes	yes	0	m	1933-07-19T00:00:00Z	176	89	28.7319	84	2017-09-01T00:00:00Z	ccRCC	Nx	N/a	pT3a, G2, R0, L0, V1.	1	0	1	1	1	1	1	1	1.01	36.6	51.2	1	1	1	1	1	1
35	35KI	yes	plex 2	yes	-	0	m	1938-08-22T00:00:00Z	178	93	29.3524	79	2017-09-14T00:00:00Z	ccRCC	pNx	3,2 cm	pT1a, N0, V0, R0,	0	0	1	1	1	0	0	0	1.08	35.7	64.9	1	1	1	1	1	1
35	35TU	yes	plex 2	yes	-	0	m	1938-08-22T00:00:00Z	178	93	29.3524	79	2017-09-14T00:00:00Z	ccRCC	pNx	3,2 cm	pT1a, N0, V0, R0,	0	0	1	1	1	0	0	0	1.08	35.7	64.9	1	1	1	1	1	1
36	36KI	-	-	yes	-	0	f	1955-04-09T00:00:00Z	166	75	27.2173	62	2017-09-28T00:00:00Z	ccRCC	Nx	62mm	pT1b, L0, V0, R0, G2	0	0	1	0	0	0	0	0	0.9	40.8	68.7	1	1	1	1	1	1
36	36TU	-	-	yes	-	0	f	1955-04-09T00:00:00Z	166	75	27.2173	62	2017-09-28T00:00:00Z	ccRCC	Nx	62mm	pT1b, L0, V0, R0, G2	0	0	1	0	0	0	0	0	0.9	40.8	68.7	1	1	1	1	1	1
38	38KI	yes	plex 4	yes	yes	0	m	1966-11-20T00:00:00Z	178	95	30	50	2017-10-11T00:00:00Z	ccRCC	Nx	4,2 cm	pT1b, G1, L0, V0, R0	0	0	0	0	0	0	0	0	0.7	24.5	110	1	1	1	1	1	1
38	38TU	yes	plex 4	yes	yes	0	m	1966-11-20T00:00:00Z	178	95	30	50	2017-10-11T00:00:00Z	ccRCC	Nx	4,2 cm	pT1b, G1, L0, V0, R0	0	0	0	0	0	0	0	0	0.7	24.5	110	1	1	1	1	1	1
40	40KI	yes	plex 3	yes	yes	12	m	1959-10-27T00:00:00Z	178	76	23.9869	57	2017-10-26T00:00:00Z	ccRCC	pNx	1.7	pT1a, G1, R0, L0, V0, G1	0	0	0	0	0	0	0	0	0.8	37.8	93	1	1	1	1	1	1
40	40TU	yes	plex 3	yes	yes	12	m	1959-10-27T00:00:00Z	178	76	23.9869	57	2017-10-26T00:00:00Z	ccRCC	pNx	1.7	pT1a, G1, R0, L0, V0, G1	0	0	0	0	0	0	0	0	0.8	37.8	93	1	1	1	1	1	1
