# Supplementary material for: Causal integration of multi‐omics data with prior knowledge to generate mechanistic hypotheses
Source: Mol Syst Biol. 2021 Jan 27;17(1):e9730. doi: 10.15252/msb.20209730 (PMC7838823; doi:10.15252/msb.20209730)
Supplement: Supplementary file 5 — Dataset EV2 [file MSB-17-e9730-s004.xlsx]

## Sheet: Sheet1
List of the metabolite cardinality in the meta-PKN

## Sheet: Appendix Table 2
pubchem	metabs_sorted
Metab__1038	8865
Metab__962	5653
Metab__	3911
Metab__5957	2796
Metab__1004	1884
Metab__2724480	1831
Metab__6022	1823
Metab__923	1432
Metab__769	1275
Metab__22833512	1219
Metab__644102	1060
Metab__6083	1043
Metab__977	1020
Metab__6031	582
Metab__Rtotal2	469
Metab__pchol_hs	415
Metab__280	414
Metab__11025495	357
Metab__33032	338
Metab__784	336
Metab__750	330
Metab__6322	291
Metab__6140	290
Metab__6106	289
Metab__6305	282
Metab__5950	277
Metab__124886	270
Metab__51	263
Metab__145742	262
Metab__5862	254
Metab__5961	252
Metab__6057	250
Metab__5951	246
Metab__6137	236
Metab__6288	233
Metab__5962	233
Metab__17473	231
Metab__1117	229
Metab__24526	228
Metab__6267	225
Metab__5793	222
Metab__6287	218
Metab__6274	217
Metab__pe_hs	212
Metab__444899	211
Metab__10663	211
Metab__6306	207
Metab__222	205
Metab__439155	171
Metab__16757548	170
Metab__6131	164
Metab__1060	158
Metab__12647	158
Metab__18068	157
Metab__dag_hs	147
Metab__107689	144
Metab__445675	137
Metab__10214	130
Metab__9750	129
Metab__6262	129
Metab__8977	128
Metab__pail_hs	127
Metab__159296	126
Metab__813	118
Metab__264	117
Metab__176	111
Metab__6030	110
Metab__HC02199	110
Metab__HC02200	110
Metab__HC02201	110
Metab__crm_hs	109
Metab__439357	108
Metab__439229	102
Metab__galgluside_hs	100
Metab__5960	99
Metab__439174	96
Metab__53477733	88
Metab__11966132	87
Metab__gluside_hs	86
Metab__439164	85
Metab__6830	84
Metab__cmpacna	84
Metab__pa_hs	82
Metab__1198	81
Metab__53477791	80
Metab__439709	79
Metab__222656	78
Metab__15993	77
Metab__311	76
Metab__1110	76
Metab__681	74
Metab__35717	74
Metab__52922050	74
Metab__5280450	74
Metab__6132	73
Metab__284	73
Metab__445639	72
Metab__150855	70
Metab__444795	70
Metab__96	69
Metab__1032	69
Metab__60961	69
Metab__16061152	69
Metab__xolest2_hs	69
Metab__23724640	69
Metab__11266	68
Metab__5280355	68
Metab__6804	68
Metab__adrncoa	67
Metab__pail35p_hs	67
Metab__985	66
Metab__439175	66
Metab__8158	66
Metab__caproic	66
Metab__11953816	65
Metab__164628	65
Metab__638015	64
Metab__5282768	64
Metab__7991	64
Metab__8094	64
Metab__8180	64
Metab__177	63
Metab__221493	63
Metab__23724650	63
Metab__668	63
Metab__6037	63
Metab__5280360	62
Metab__440567	62
Metab__pail4p_hs	62
Metab__pail3p_hs	62
Metab__6176	61
Metab__53477815	61
Metab__5462164	61
Metab__445638	61
Metab__712	61
Metab__pail45p_hs	61
Metab__305	60
Metab__65103	60
Metab__439220	60
Metab__6133	60
Metab__6175	59
Metab__145729	59
Metab__3001028	59
Metab__119	58
Metab__5870	58
Metab__439211	58
Metab__439639	58
Metab__12530	57
Metab__M00117	57
Metab__5312400	57
Metab__M01197	57
Metab__M00003	57
Metab__M01238	57
Metab__M00019	57
Metab__12591	57
Metab__M00017	57
Metab__M01235	57
Metab__M01207	57
Metab__5312531	57
Metab__16898	57
Metab__5282771	57
Metab__17085	57
Metab__M03153	57
Metab__M00010	57
Metab__5312557	57
Metab__M00008	57
Metab__M00021	57
Metab__5280492	56
Metab__6029	56
Metab__CE4843	56
Metab__M00020	56
Metab__M03168	56
Metab__5280493	55
Metab__6013	55
Metab__440753	55
Metab__M01236	55
Metab__M00012	55
Metab__13945	54
Metab__23617285	54
Metab__11740284	54
Metab__6419712	53
Metab__Rtotal	53
Metab__53477852	53
Metab__53477812	53
Metab__23724641	53
Metab__64968	53
Metab__lneldccoa	53
Metab__445049	53
Metab__92135	52
Metab__53477817	52
Metab__271	52
Metab__975	52
Metab__16061156	52
Metab__53477837	52
Metab__445354	51
Metab__91443	51
Metab__pail5p_hs	51
Metab__53481548	51
Metab__M02612	51
Metab__M00123	51
Metab__24316	50
Metab__5312508	50
Metab__444791	50
Metab__23657849	50
Metab__440611	50
Metab__M00213	50
Metab__Ndmelys	50
Metab__439260	49
Metab__65070	49
Metab__91486	49
Metab__5920	49
Metab__69507	49
Metab__M00101	49
Metab__65091	48
Metab__6435286	48
Metab__6450015	48
Metab__5353955	48
Metab__M00129	48
Metab__M01141	48
Metab__M01191	48
Metab__M00127	48
Metab__M02052	48
Metab__M00006	48
Metab__M00343	48
Metab__M00023	48
Metab__8583	47
Metab__445063	47
Metab__c226coa	47
Metab__971	47
Metab__CE5151	47
Metab__M00115	47
Metab__M00260	47
Metab__M00315	47
Metab__M00265	47
Metab__46173176	46
Metab__6426855	46
Metab__309	46
Metab__439231	45
Metab__5280352	45
Metab__6831	45
Metab__446284	45
Metab__753	45
Metab__sphmyln_hs	45
Metab__265	44
Metab__13711	44
Metab__pail34p_hs	44
Metab__487	44
Metab__CE5155	44
Metab__96023992	44
Metab__12594	43
Metab__444972	43
Metab__5958	43
Metab__5280745	43
Metab__HC02194	43
Metab__123743	42
Metab__bildglcur	42
Metab__445580	42
Metab__53477686	42
Metab__448457	42
Metab__CE4854	42
Metab__53477830	42
Metab__arachdcrn	41
Metab__5281120	41
Metab__439586	41
Metab__pail345p_hs	41
Metab__M00018	41
Metab__439498	40
Metab__970	40
Metab__odecrn	40
Metab__23724644	40
Metab__5282761	40
Metab__53477846	40
Metab__23724649	40
Metab__751	40
Metab__53477834	40
Metab__5789	40
Metab__10133	40
Metab__168381	40
Metab__151725	39
Metab__439350	39
Metab__439573	39
Metab__1123	39
Metab__bilglcur	39
Metab__6076	39
Metab__6802	39
Metab__16395893	39
Metab__ptdcacoa	39
Metab__1100	39
Metab__880	38
Metab__1014	38
Metab__61503	38
Metab__dlnlcgcrn	38
Metab__5280933	38
Metab__887	38
Metab__439162	38
Metab__53477819	38
Metab__53477835	38
Metab__tmndnccrn	38
Metab__CE4847	38
Metab__5356421	38
Metab__M00004	38
Metab__M01237	38
Metab__5282379	37
Metab__44348689	37
Metab__5280934	37
Metab__5819	37
Metab__24892792	37
Metab__5283202	37
Metab__5283203	37
Metab__M00116	37
Metab__atvacid	37
Metab__58	36
Metab__1	36
Metab__5280581	36
Metab__18950	36
Metab__3081088	36
Metab__M01724	36
Metab__M02637	36
Metab__5202	35
Metab__5280778	35
Metab__239	35
Metab__774	35
Metab__11197	35
Metab__5281	35
Metab__9700	35
Metab__53481409	35
Metab__5353269	35
Metab__5283205	35
Metab__122347	34
Metab__1005	34
Metab__5497181	34
Metab__760	34
Metab__lpchol_hs	34
Metab__387316	34
Metab__3893	34
Metab__6021	34
Metab__1176	34
Metab__222528	34
Metab__5281116	34
Metab__5280733	34
Metab__68344	34
Metab__115116	34
Metab__fvs	34
Metab__lstn	34
Metab__85782	33
Metab__13712	33
Metab__757	33
Metab__mi1p_D	33
Metab__644350	33
Metab__gm1_hs	33
Metab__5810	33
Metab__5280877	33
Metab__atvlac	33
Metab__296	32
Metab__736172	32
Metab__53477825	32
Metab__53477833	32
Metab__c226crn	32
Metab__clpndcrn	32
Metab__dcsptn1crn	32
Metab__dhcrm_hs	32
Metab__eicostetcrn	32
Metab__13783824	32
Metab__5757	32
Metab__53477803	32
Metab__10991489	32
Metab__53477721	32
Metab__5282411	32
Metab__ptdcacrn	32
Metab__22833602	32
Metab__8215	32
Metab__3dhcdchol	32
Metab__3dhchol	32
Metab__ibup_S	32
Metab__20057332	31
Metab__892	31
Metab__8582	31
Metab__peplys	31
Metab__1175	31
Metab__galside_hs	31
Metab__729	31
Metab__53477906	31
Metab__M03047	31
Metab__M02112	31
Metab__12dhchol	31
Metab__7dhcdchol	31
Metab__7dhchol	31
Metab__coprost	31
Metab__icdchol	31
Metab__isochol	31
Metab__uchol	31
Metab__pvs	31
Metab__smv	31
Metab__187	30
Metab__12306765	30
Metab__10467	30
Metab__107738	30
Metab__45266564	30
Metab__5281877	30
Metab__25246198	30
Metab__mi14p	30
Metab__439183	30
Metab__M02976	30
Metab__M02102	30
Metab__M02103	30
Metab__M02638	30
Metab__M02611	30
Metab__M01776	30
Metab__M01777	30
Metab__M01775	30
Metab__M00122	30
Metab__M00100	30
Metab__M02051	30
Metab__M01727	30
Metab__M01726	30
Metab__M00011	30
Metab__M00342	30
Metab__M00261	30
Metab__M01770	30
Metab__M00022	30
Metab__M00263	30
Metab__Ntmelys	30
Metab__3dhdchol	30
Metab__3dhlchol	30
Metab__17396508	30
Metab__1738	29
Metab__49	29
Metab__47	29
Metab__54670067	29
Metab__53477850	29
Metab__Ser_Gly_Ala_X_Gly	29
Metab__53477678	29
Metab__999	29
Metab__HC02220	29
Metab__2hatvacid	29
Metab__ptvst	29
Metab__440729	28
Metab__169691	28
Metab__Tn_antigen	28
Metab__65063	28
Metab__10465	28
Metab__i	28
Metab__5283078	28
Metab__13849	28
Metab__5353956	28
Metab__11005	28
Metab__998	28
Metab__3081402	28
Metab__CE2433	28
Metab__961	28
Metab__3hpvs	28
Metab__gbside_hs	27
Metab__5280383	27
Metab__439456	27
Metab__997	27
Metab__gd1a_hs	27
Metab__HC10784	27
Metab__3ispvs	27
Metab__4hatvacid	27
Metab__5497182	26
Metab__159656	26
Metab__187790	26
Metab__11722594	26
Metab__10469	26
Metab__5282457	26
Metab__5280723	26
Metab__52921801	26
Metab__152972	26
Metab__161166	26
Metab__5610	26
Metab__53477679	26
Metab__439829	26
Metab__13489094	26
Metab__439606	26
Metab__53480665	26
Metab__HC02060	26
Metab__M02446	26
Metab__M02447	26
Metab__M02449	26
Metab__glz	26
Metab__4hatvlac	26
Metab__702	25
Metab__15942889	25
Metab__11953854	25
Metab__53477806	25
Metab__gd3_hs	25
Metab__439213	25
Metab__439194	25
Metab__5280771	25
Metab__HC02070	25
Metab__M02155	25
Metab__rsv	25
Metab__439234	24
Metab__acgpail_hs	24
Metab__dmnoncrn	24
Metab__1015	24
Metab__ps_hs	24
Metab__53481586	24
Metab__14505435	24
Metab__gm3_hs	24
Metab__222865	24
Metab__867	24
Metab__22069	24
Metab__41063	24
Metab__HC02217	24
Metab__pchol2linl_hs	24
Metab__pchol2ole_hs	24
Metab__pchol2ste_hs	24
Metab__pcholar_hs	24
Metab__pcholdoc_hs	24
Metab__pcholeic_hs	24
Metab__pcholet_hs	24
Metab__24779463	24
Metab__pchollinl_hs	24
Metab__53480465	24
Metab__pcholn15_hs	24
Metab__pcholn183_hs	24
Metab__pcholn1836_hs	24
Metab__pcholn19_hs	24
Metab__pcholn201_hs	24
Metab__pcholn203_hs	24
Metab__53480469	24
Metab__pcholn205_hs	24
Metab__pcholn224_hs	24
Metab__pcholn225_hs	24
Metab__pcholn2254_hs	24
Metab__pcholn226_hs	24
Metab__24779481	24
Metab__16081932	24
Metab__pcholpalm_hs	24
Metab__pcholpalme_hs	24
Metab__497299	24
Metab__CE5253	24
Metab__2hatvlac	24
Metab__tmd	24
Metab__1030	23
Metab__247	23
Metab__586	23
Metab__13730	23
Metab__210328	23
Metab__98792	23
Metab__146302	23
Metab__5280749	23
Metab__123929	23
Metab__756	23
Metab__65728	23
Metab__988	23
Metab__trdox	23
Metab__440101	23
Metab__trdrd	23
Metab__24883423	23
Metab__53477716	23
Metab__21252281	23
Metab__CE2432	23
Metab__5280893	23
Metab__hdca6g	23
Metab__lca24g	23
Metab__crvs	23
Metab__ibup_R	23
Metab__lstnm7	23
Metab__lvst	23
Metab__91528	22
Metab__151276	22
Metab__10635	22
Metab__180	22
Metab__1084	22
Metab__1045	22
Metab__972	22
Metab__HC02195	22
Metab__HC02196	22
Metab__5280937	22
Metab__252	22
Metab__53481428	22
Metab__CE2417	22
Metab__53481423	22
Metab__CE4855	22
Metab__pe12_hs	22
Metab__pe15_hs	22
Metab__172313	22
Metab__547	21
Metab__439423	21
Metab__12599	21
Metab__71080	21
Metab__83887	21
Metab__657311	21
Metab__mercppyr	21
Metab__22833540	21
Metab__9860744	21
Metab__Ser_Thr	21
Metab__644260	21
Metab__6128	21
Metab__6329	21
Metab__7339	21
Metab__123976	21
Metab__987	21
Metab__11966267	21
Metab__1130	21
Metab__22833583	21
Metab__5283157	21
Metab__CE4988	21
Metab__HC02048	21
Metab__cdca24g	21
Metab__cdca3g	21
Metab__hca24g	21
Metab__hdca24g	21
Metab__lca3g	21
Metab__1983	21
Metab__6epvs	21
Metab__428	20
Metab__65127	20
Metab__ga2_hs	20
Metab__bz	20
Metab__octd11ecoa	20
Metab__439191	20
Metab__445713	20
Metab__9543037	20
Metab__700	20
Metab__5280938	20
Metab__1088	20
Metab__f1a	20
Metab__14180	20
Metab__ga1_hs	20
Metab__1188	20
Metab__5281912	20
Metab__5288144	20
Metab__HC02206	20
Metab__440858	20
Metab__53481430	20
Metab__53481573	20
Metab__6443609	20
Metab__CE2422	20
Metab__CE2424	20
Metab__CE0693	20
Metab__5280884	20
Metab__CE4801	20
Metab__CE4800	20
Metab__CE4802	20
Metab__53481445	20
Metab__pear_hs	20
Metab__pedh203_hs	20
Metab__pe226_hs	20
Metab__pe13_hs	20
Metab__pe161_hs	20
Metab__pelinl_hs	20
Metab__peole_hs	20
Metab__pepalm_hs	20
Metab__2h3mv	20
Metab__2hiv	20
Metab__HC02054	20
Metab__ca3s	20
Metab__dca3s	20
Metab__gca3s	20
Metab__gcdca3s	20
Metab__gdca3s	20
Metab__gudca3s	20
Metab__lca3s	20
Metab__tca3s	20
Metab__tcdca3s	20
Metab__tdca3s	20
Metab__tudca3s	20
Metab__udca3s	20
Metab__71	19
Metab__137	19
Metab__5994	19
Metab__3081958	19
Metab__67678	19
Metab__1195	19
Metab__673	19
Metab__71082	19
Metab__1174	19
Metab__ak2lgchol_hs	19
Metab__paf_hs	19
Metab__439236	19
Metab__1125	19
Metab__1102	19
Metab__11953814	19
Metab__115245	19
Metab__2969	19
Metab__440071	19
Metab__25229584	19
Metab__2733768	19
Metab__CE4872	19
Metab__5280892	19
Metab__439278	19
Metab__hxa	19
Metab__HC02057	19
Metab__dca24g	19
Metab__dca3g	19
Metab__hca6g	19
Metab__35dhpvs	19
Metab__csa	19
Metab__6166	18
Metab__469	18
Metab__119219	18
Metab__979	18
Metab__28167170	18
Metab__127	18
Metab__22833663	18
Metab__galacglcgal14acglcgalgluside_hs	18
Metab__crmp_hs	18
Metab__65059	18
Metab__65058	18
Metab__5756	18
Metab__gq1b_hs	18
Metab__5359597	18
Metab__790	18
Metab__gd1b_hs	18
Metab__gt1b_hs	18
Metab__111	18
Metab__439742	18
Metab__5280388	18
Metab__CE0713	18
Metab__3845	18
Metab__CE2434	18
Metab__147043	18
Metab__CE5114	18
Metab__CE2439	18
Metab__CE4803	18
Metab__CE4796	18
Metab__CE4804	18
Metab__53481507	18
Metab__1437	18
Metab__pe224_hs	18
Metab__pe14_hs	18
Metab__pe17_hs	18
Metab__pe203_hs	18
Metab__pe2linl_hs	18
Metab__802	18
Metab__M00234	18
Metab__tacr	18
Metab__3hibup_S	18
Metab__tripvs	18
Metab__M01807	18
Metab__53477676	17
Metab__121988	17
Metab__pglyc_hs	17
Metab__dmnoncoa	17
Metab__93556	17
Metab__fucgalfucgalacglcgalgluside_hs	17
Metab__3382778	17
Metab__91451	17
Metab__gm1b_hs	17
Metab__129803	17
Metab__73323	17
Metab__440603	17
Metab__1826	17
Metab__CE4793	17
Metab__5280876	17
Metab__53481608	17
Metab__53481563	17
Metab__439607	17
Metab__5280453	17
Metab__4ohmdz	17
Metab__1ohmdz	17
Metab__mdz	17
Metab__2hibup_S	17
Metab__56dhpvs	17
Metab__56eppvs	17
Metab__6bhglz	17
Metab__7hpvs	17
Metab__am1csa	17
Metab__dspvs	17
Metab__lst4exp	17
Metab__pvsgluc	17
Metab__smvacid	17
Metab__M00503	17
Metab__439434	16
Metab__70	16
Metab__1112	16
Metab__22253	16
Metab__439855	16
Metab__800	16
Metab__440420	16
Metab__thcrm_hs	16
Metab__778	16
Metab__649	16
Metab__439488	16
Metab__53477823	16
Metab__fuc13galacglcgal14acglcgalgluside_hs	16
Metab__tag_hs	16
Metab__6912	16
Metab__27284	16
Metab__2724333	16
Metab__439252	16
Metab__pheme	16
Metab__449	16
Metab__440849	16
Metab__6238	16
Metab__5880	16
Metab__644160	16
Metab__65533	16
Metab__5280765	16
Metab__64959	16
Metab__72222	16
Metab__25229571	16
Metab__CE0849	16
Metab__CE2442	16
Metab__53481425	16
Metab__CE5144	16
Metab__CE5152	16
Metab__16019966	16
Metab__c6dc	16
Metab__c10dc	16
Metab__c12dc	16
Metab__c4dc	16
Metab__6426853	16
Metab__c8dc	16
Metab__439337	16
Metab__3mhis	16
Metab__pchol2palm_hs	16
Metab__pcholn261_hs	16
Metab__pcholn28_hs	16
Metab__pcholn281_hs	16
Metab__7klitchol	16
Metab__15103	16
Metab__HC02050	16
Metab__HC02076	16
Metab__3hpvscoa	16
Metab__7bhglz	16
Metab__allop	16
Metab__am9csa	16
Metab__am1ccs	16
Metab__mhglz	16
Metab__crvsm1	16
Metab__crvsm24	16
Metab__lvstacid	16
Metab__3hpvstetcoa	16
Metab__5460448	15
Metab__6047	15
Metab__5816	15
Metab__74688	15
Metab__190	15
Metab__12ppd_S	15
Metab__glygn2	15
Metab__278	15
Metab__446220	15
Metab__9548602	15
Metab__1103	15
Metab__9947823	15
Metab__5280497	15
Metab__222786	15
Metab__160645	15
Metab__938	15
Metab__967	15
Metab__46173488	15
Metab__20845972	15
Metab__6180	15
Metab__CE2440	15
Metab__sbcoa	15
Metab__439190	15
Metab__C05770	15
Metab__egme	15
Metab__HC02051	15
Metab__ca24g	15
Metab__13dmt	15
Metab__31dmt	15
Metab__15dmt	15
Metab__3hibup_R	15
Metab__acmpglut	15
Metab__am19cs	15
Metab__crvsm23	15
Metab__ibupgluc	15
Metab__10fthf5glu	14
Metab__10fthf6glu	14
Metab__440113	14
Metab__5thf	14
Metab__Rtotal3coa	14
Metab__75	14
Metab__cdpdag_hs	14
Metab__1879	14
Metab__core5	14
Metab__core7	14
Metab__core8	14
Metab__gpi_sig	14
Metab__647	14
Metab__1135	14
Metab__fuc14galacglcgalgluside_hs	14
Metab__fucacgalfucgalacglcgalgluside_hs	14
Metab__fucacngal14acglcgalgluside_hs	14
Metab__145068	14
Metab__5280382	14
Metab__440985	14
Metab__8704	14
Metab__890	14
Metab__ppmi12346p	14
Metab__160556	14
Metab__118	14
Metab__122357	14
Metab__HC01412	14
Metab__205449	14
Metab__656745	14
Metab__105061	14
Metab__439702	14
Metab__107564	14
Metab__malthp	14
Metab__65076	14
Metab__5280888	14
Metab__CE2438	14
Metab__CE5120	14
Metab__CE4792	14
Metab__CE4799	14
Metab__CE4807	14
Metab__9543333	14
Metab__sebcoa	14
Metab__12736	14
Metab__hexdicoa	14
Metab__10459	14
Metab__6453659	14
Metab__1670	14
Metab__pailar_hs	14
Metab__pailpalm_hs	14
Metab__33037	14
Metab__M00887	14
Metab__M00873	14
Metab__M00843	14
Metab__12htacr	14
Metab__14hmdz	14
Metab__1513tacr	14
Metab__1hibup_S	14
Metab__2hibup_R	14
Metab__5ohfvs	14
Metab__6hlvst	14
Metab__6melvst	14
Metab__am1acs	14
Metab__am1alcs	14
Metab__am1c9cs	14
Metab__am4ncs	14
Metab__am4n9cs	14
Metab__caribup_s	14
Metab__deoxfvs	14
Metab__nfdoh	14
Metab__oxyp	14
Metab__114833	13
Metab__637542	13
Metab__crtstrn	13
Metab__768	13
Metab__5459822	13
Metab__digalsgalside_hs	13
Metab__92747	13
Metab__gd1c_hs	13
Metab__gq1balpha_hs	13
Metab__gt1a_hs	13
Metab__mag_hs	13
Metab__936	13
Metab__7058075	13
Metab__11954196	13
Metab__964	13
Metab__811	13
Metab__246983	13
Metab__107758	13
Metab__25137904	13
Metab__1050	13
Metab__9378	13
Metab__439184	13
Metab__CE2243	13
Metab__CE2242	13
Metab__25229583	13
Metab__9061	13
Metab__124148	13
Metab__CE4791	13
Metab__CE2441	13
Metab__CE5150	13
Metab__CE5154	13
Metab__5192	13
Metab__xolest183_hs	13
Metab__aclys	13
Metab__HC02056	13
Metab__M00054	13
Metab__M00044	13
Metab__M03014	13
Metab__1hibupglu_S	13
Metab__1hmdgluc	13
Metab__2hibupglu_S	13
Metab__3hibupglu_S	13
Metab__3hpvstet	13
Metab__6hsmv	13
Metab__4bhglz	13
Metab__4hmdgluc	13
Metab__6ahglz	13
Metab__6bhglzglc	13
Metab__7ahglz	13
Metab__7bhglzglc	13
Metab__83944	13
Metab__caribupglu_S	13
Metab__crglz	13
Metab__nfdac	13
Metab__9547243	12
Metab__11966146	12
Metab__11811	12
Metab__4mptnl	12
Metab__4nph	12
Metab__73374	12
Metab__7thf	12
Metab__207	12
Metab__2maacoa	12
Metab__acnacngal14acglcgalgluside_hs	12
Metab__acngalacglcgal14acglcgalgluside_hs	12
Metab__439281	12
Metab__199	12
Metab__24758425	12
Metab__4tmeabutn	12
Metab__biliverd	12
Metab__83814	12
Metab__4mzym_int2	12
Metab__16061154	12
Metab__439577	12
Metab__digalside_hs	12
Metab__dsT_antigen	12
Metab__gncore2	12
Metab__6438629	12
Metab__mem2emgacpail_prot_hs	12
Metab__n5m2masn	12
Metab__sTn_antigen	12
Metab__s2l2n2m2m	12
Metab__122281	12
Metab__440484	12
Metab__oagd3_hs	12
Metab__oagt3_hs	12
Metab__Tyr_ggn	12
Metab__ppp9	12
Metab__193305	12
Metab__1196	12
Metab__763	12
Metab__ksii_core2_deg5	12
Metab__dxtrn	12
Metab__764	12
Metab__440873	12
Metab__25701	12
Metab__53477821	12
Metab__439227	12
Metab__896	12
Metab__3080603	12
Metab__6436079	12
Metab__Rtotal3crn	12
Metab__440690	12
Metab__71077	12
Metab__11975273	12
Metab__tetpent3crn	12
Metab__tetpent6crn	12
Metab__tettet6crn	12
Metab__440120	12
Metab__439179	12
Metab__65074	12
Metab__HC01668	12
Metab__68152	12
Metab__22833559	12
Metab__46173358	12
Metab__25229587	12
Metab__25229586	12
Metab__53481588	12
Metab__449171	12
Metab__464	12
Metab__12035	12
Metab__C05769	12
Metab__CE4808	12
Metab__CE5148	12
Metab__CE5153	12
Metab__5280720	12
Metab__1831	12
Metab__196	12
Metab__c12dccoa	12
Metab__24892791	12
Metab__244872	12
Metab__11953876	12
Metab__octdececrn	12
Metab__10457	12
Metab__6426709	12
Metab__71920	12
Metab__xolest182_hs	12
Metab__xolest205_hs	12
Metab__xolest226_hs	12
Metab__abt_D	12
Metab__alaargcys	12
Metab__alaarggly	12
Metab__alaasnleu	12
Metab__alaglylys	12
Metab__alahisala	12
Metab__alalysthr	12
Metab__argalaala	12
Metab__argalaphe	12
Metab__argalathr	12
Metab__argarg	12
Metab__argarglys	12
Metab__argargmet	12
Metab__argcysgly	12
Metab__argcysser	12
Metab__arggluglu	12
Metab__argglupro	12
Metab__argglygly	12
Metab__arghisthr	12
Metab__argleuphe	12
Metab__arglysasp	12
Metab__argphearg	12
Metab__argpromet	12
Metab__argprothr	12
Metab__argserser	12
Metab__argtyrval	12
Metab__argvalcys	12
Metab__argvaltrp	12
Metab__asnasnarg	12
Metab__asncyscys	12
Metab__asnmetpro	12
Metab__asnpheasp	12
Metab__asnphecys	12
Metab__asntyrgly	12
Metab__asntyrphe	12
Metab__asntyrthr	12
Metab__aspalaarg	12
Metab__aspasnglu	12
Metab__aspglu	12
Metab__aspglupro	12
Metab__aspglutrp	12
Metab__asphiscys	12
Metab__asphispro	12
Metab__asplysglu	12
Metab__asplyshis	12
Metab__aspmetasp	12
Metab__aspprolys	12
Metab__aspvalasn	12
Metab__cysasnmet	12
Metab__cysaspphe	12
Metab__cyscys	12
Metab__cysglnmet	12
Metab__cysgluhis	12
Metab__cysglutrp	12
Metab__cysleuthr	12
Metab__cyssermet	12
Metab__cystyrasn	12
Metab__glnasngln	12
Metab__glnhishis	12
Metab__glnhislys	12
Metab__glnlyslys	12
Metab__glnlystrp	12
Metab__glnproglu	12
Metab__glntrpglu	12
Metab__glntyrleu	12
Metab__gluargleu	12
Metab__gluasnleu	12
Metab__gluglu	12
Metab__gluilelys	12
Metab__gluleu	12
Metab__glumet	12
Metab__glumethis	12
Metab__gluthr	12
Metab__gluthrlys	12
Metab__glutrpala	12
Metab__glyhisasn	12
Metab__glyhislys	12
Metab__glylyscys	12
Metab__glylysphe	12
Metab__glytyrlys	12
Metab__glyvalhis	12
Metab__hisargcys	12
Metab__hisargser	12
Metab__hisasp	12
Metab__hiscyscys	12
Metab__hisglnala	12
Metab__hisglu	12
Metab__hisglugln	12
Metab__hisglylys	12
Metab__hishislys	12
Metab__hislysala	12
Metab__hislysglu	12
Metab__hislysile	12
Metab__hislysthr	12
Metab__hislysval	12
Metab__hismet	12
Metab__hismetgln	12
Metab__hisphearg	12
Metab__hisprolys	12
Metab__histrphis	12
Metab__ileargile	12
Metab__ileasnhis	12
Metab__ileasp	12
Metab__ileglnglu	12
Metab__ileglyarg	12
Metab__ileprolys	12
Metab__ileserarg	12
Metab__iletrptyr	12
Metab__leualaarg	12
Metab__leuasnasp	12
Metab__leuasplys	12
Metab__leuleutrp	12
Metab__leupro	12
Metab__leuproarg	12
Metab__leusertrp	12
Metab__leutrp	12
Metab__leutrparg	12
Metab__leutyrtyr	12
Metab__leuval	12
Metab__lysargleu	12
Metab__lyscyshis	12
Metab__lysglnphe	12
Metab__lysgluglu	12
Metab__lyslyslys	12
Metab__lyspheile	12
Metab__lystrparg	12
Metab__lystyrile	12
Metab__lysvalphe	12
Metab__lysvaltrp	12
Metab__metargleu	12
Metab__metasntyr	12
Metab__metglntyr	12
Metab__metglyarg	12
Metab__methislys	12
Metab__metmetile	12
Metab__metphearg	12
Metab__mettrpphe	12
Metab__pheasnmet	12
Metab__pheasp	12
Metab__pheglnphe	12
Metab__pheleu	12
Metab__pheleuasp	12
Metab__pheleuhis	12
Metab__phelysala	12
Metab__phelyspro	12
Metab__phephe	12
Metab__phepheasn	12
Metab__phephethr	12
Metab__pheproarg	12
Metab__phesertrp	12
Metab__phethrlys	12
Metab__phetrpleu	12
Metab__phetyr	12
Metab__phetyrgln	12
Metab__phetyrlys	12
Metab__proargasp	12
Metab__proargcys	12
Metab__proasncys	12
Metab__procys	12
Metab__proglnpro	12
Metab__proglulys	12
Metab__prohis	12
Metab__prohistyr	12
Metab__proleuarg	12
Metab__prolyspro	12
Metab__prophe	12
Metab__proproarg	12
Metab__propropro	12
Metab__protrplys	12
Metab__protrpthr	12
Metab__provalgln	12
Metab__serargala	12
Metab__serargtrp	12
Metab__sercysarg	12
Metab__serglyglu	12
Metab__serlyshis	12
Metab__serphelys	12
Metab__sertrphis	12
Metab__thrargtyr	12
Metab__thrasntyr	12
Metab__thrglnglu	12
Metab__thrglntyr	12
Metab__thrhishis	12
Metab__thrilearg	12
Metab__thrmetarg	12
Metab__thrphearg	12
Metab__thrserarg	12
Metab__thrthrarg	12
Metab__thrtyrmet	12
Metab__trpalapro	12
Metab__trpargala	12
Metab__trpaspasp	12
Metab__trpglngln	12
Metab__trpglugly	12
Metab__trpgluleu	12
Metab__trpglupro	12
Metab__trpglutyr	12
Metab__trpglyleu	12
Metab__trpglyphe	12
Metab__trpglyval	12
Metab__trphismet	12
Metab__trpilelys	12
Metab__trpiletrp	12
Metab__trpleuval	12
Metab__trplys	12
Metab__trpmetarg	12
Metab__trpmetval	12
Metab__trpphe	12
Metab__trpprogly	12
Metab__trpproleu	12
Metab__trpproval	12
Metab__trpsertyr	12
Metab__trpthrglu	12
Metab__trpthrile	12
Metab__trpthrtyr	12
Metab__trptyrgln	12
Metab__trptyrtyr	12
Metab__trpvalasp	12
Metab__tyrala	12
Metab__tyralaphe	12
Metab__tyrargglu	12
Metab__tyrargser	12
Metab__tyrasparg	12
Metab__tyrcysgly	12
Metab__tyrcysthr	12
Metab__tyrglu	12
Metab__tyrleuarg	12
Metab__tyrphetyr	12
Metab__tyrthr	12
Metab__tyrtrpphe	12
Metab__tyrtyr	12
Metab__tyrvalmet	12
Metab__valarggly	12
Metab__valhisasn	12
Metab__valleuphe	12
Metab__vallystyr	12
Metab__valphearg	12
Metab__valprotrp	12
Metab__valserarg	12
Metab__valtrpphe	12
Metab__valtrpval	12
Metab__valval	12
Metab__trpglyasp	12
Metab__M00879	12
Metab__M02035	12
Metab__M02467	12
Metab__1331tacr	12
Metab__1531tacr	12
Metab__2hatvacidgluc	12
Metab__2hatvlacgluc	12
Metab__35dsmv	12
Metab__6msmv	12
Metab__6melvacid	12
Metab__lstnm1	12
Metab__lstnm2	12
Metab__lstnm5	12
Metab__nfdnpy	12
Metab__ptvstlac	12
Metab__tlacfvs	12
Metab__tmdm1	12
Metab__ptvstm13	12
Metab__5283731	11
Metab__75810	11
Metab__1669	11
Metab__144	11
Metab__65543	11
Metab__3ohxccoa	11
Metab__acgalfucgalacgalfuc12gal14acglcgalgluside_hs	11
Metab__acgalfucgalacgalfucgalacglcgal14acglcgalgluside_hs	11
Metab__acn13acngalgbside_hs	11
Metab__acn23acngalgbside_hs	11
Metab__acnacngalgbside_hs	11
Metab__ksii_core4_pre4	11
Metab__ksii_core4_pre7	11
Metab__ksii_core2_pre2	11
Metab__ksii_core2_pre4	11
Metab__ksii_core2_pre7	11
Metab__Rtotal2coa	11
Metab__sgalside_hs	11
Metab__acglcgalgluside_hs	11
Metab__13804	11
Metab__cspg_a	11
Metab__71070	11
Metab__m3gacpail_prot_hs	11
Metab__ebastineoh	11
Metab__3191	11
Metab__11966220	11
Metab__fucacngalacglcgalgluside_hs	11
Metab__fucfuc12gal14acglcgalgluside_hs	11
Metab__fucfuc132galacglcgal14acglcgalgluside_hs	11
Metab__fucfucfucgalacglc13galacglcgal14acglcgalgluside_hs	11
Metab__fucfucfucgalacglcgal14acglcgalgluside_hs	11
Metab__fucfucgalacglcgalgluside_hs	11
Metab__fucgal14acglcgalgluside_hs	11
Metab__fucgalgbside_hs	11
Metab__galacglcgalgbside_hs	11
Metab__galfuc12gal14acglcgalgluside_hs	11
Metab__galfucgalacglcgal14acglcgalgluside_hs	11
Metab__galgalfucfucgalacglcgalacglcgal14acglcgalgluside_hs	11
Metab__galgalgalthcrm_hs	11
Metab__gd1b2_hs	11
Metab__gp1c_hs	11
Metab__gp1calpha_hs	11
Metab__hspg	11
Metab__26840	11
Metab__108192	11
Metab__11954197	11
Metab__ksii_core4_pre3	11
Metab__ksii_core2_pre3	11
Metab__135	11
Metab__5280797	11
Metab__84571	11
Metab__21100	11
Metab__3614	11
Metab__439455	11
Metab__65065	11
Metab__439224	11
Metab__5779	11
Metab__ksii_core4_pre5	11
Metab__ksii_core4_pre8	11
Metab__ksii_core2_pre5	11
Metab__ksii_core2_pre8	11
Metab__1150	11
Metab__402	11
Metab__644175	11
Metab__1052	11
Metab__1054	11
Metab__439396	11
Metab__HC10858	11
Metab__CE5026	11
Metab__946	11
Metab__CE5125	11
Metab__CE2437	11
Metab__CE5116	11
Metab__6246154	11
Metab__3tetd7ecoa	11
Metab__3ttetddcoa	11
Metab__3hdeccoa	11
Metab__3thexddcoa	11
Metab__3octdece1coa	11
Metab__3ocddcoa	11
Metab__49859586	11
Metab__octdececoa	11
Metab__588	11
Metab__18189	11
Metab__185	11
Metab__acgly	11
Metab__acthr_L	11
Metab__peste_hs	11
Metab__acile_L	11
Metab__acleu_L	11
Metab__achom_L	11
Metab__gncore1	11
Metab__3ohglutac	11
Metab__12835	11
Metab__558	11
Metab__96215	11
Metab__439402	11
Metab__CE6246	11
Metab__M00790	11
Metab__M00778	11
Metab__M00702	11
Metab__3ohacmp	11
Metab__5ohfvsglu	11
Metab__6ohfvsglu	11
Metab__am1accs	11
Metab__epoxtac	11
Metab__fvstet	11
Metab__fvstetglu	11
Metab__glc3meacp	11
Metab__lstn1gluc	11
Metab__lstnm4	11
Metab__mdzglc	11
Metab__tmdm3	11
Metab__tmdm5	11
Metab__10fthf7glu	10
Metab__22833566	10
Metab__18665256	10
Metab__143	10
Metab__53477856	10
Metab__53477854	10
Metab__215	10
Metab__acgagbside_hs	10
Metab__acgbgbside_hs	10
Metab__ksii_core4_pre2	10
Metab__alpa_hs	10
Metab__443078	10
Metab__Rtotalcoa	10
Metab__Rtotal3	10
Metab__93072	10
Metab__gd2_hs	10
Metab__acglcgal14acglcgalgluside_hs	10
Metab__chtn	10
Metab__115255	10
Metab__glygn4	10
Metab__439250	10
Metab__retfa	10
Metab__strch2	10
Metab__122196	10
Metab__10883523	10
Metab__105021	10
Metab__galacglcgalgluside_hs	10
Metab__439452	10
Metab__11850	10
Metab__152304	10
Metab__440018	10
Metab__91493	10
Metab__5289590	10
Metab__1237	10
Metab__439176	10
Metab__193321	10
Metab__121948	10
Metab__65094	10
Metab__121885	10
Metab__cs_e_pre4	10
Metab__5780	10
Metab__439415	10
Metab__53297342	10
Metab__HC01700	10
Metab__227	10
Metab__164735	10
Metab__5699	10
Metab__46224537	10
Metab__246520	10
Metab__10663203	10
Metab__404025	10
Metab__169485	10
Metab__53481566	10
Metab__53481583	10
Metab__53481582	10
Metab__1864	10
Metab__546304	10
Metab__193872	10
Metab__5781	10
Metab__CE4806	10
Metab__CE5156	10
Metab__21158465	10
Metab__3bcrn	10
Metab__10245190	10
Metab__53481651	10
Metab__53481669	10
Metab__3deccrn	10
Metab__ddece1crn	10
Metab__3ddcrn	10
Metab__22833575	10
Metab__3tetd7ecoacrn	10
Metab__tetdec2crn	10
Metab__3ttetddcoacrn	10
Metab__3tdcrn	10
Metab__3hdececrn	10
Metab__3thexddcoacrn	10
Metab__566787	10
Metab__53481691	10
Metab__3octdece1crn	10
Metab__3octdec2crn	10
Metab__3octdeccrn	10
Metab__6426851	10
Metab__22833596	10
Metab__53481622	10
Metab__53481667	10
Metab__3ivcrn	10
Metab__5460362	10
Metab__11163	10
Metab__79101	10
Metab__94244	10
Metab__15kprostgf2	10
Metab__sphmyln180241_hs	10
Metab__sphmyln18114_hs	10
Metab__sphmyln18115_hs	10
Metab__sphmyln18116_hs	10
Metab__sphmyln181161_hs	10
Metab__sphmyln18117_hs	10
Metab__sphmyln18118_hs	10
Metab__sphmyln181181_hs	10
Metab__sphmyln18120_hs	10
Metab__sphmyln181201_hs	10
Metab__sphmyln18121_hs	10
Metab__sphmyln18122_hs	10
Metab__sphmyln181221_hs	10
Metab__sphmyln18123_hs	10
Metab__sphmyln1824_hs	10
Metab__sphmyln1825_hs	10
Metab__pheacgly	10
Metab__92843	10
Metab__thexdd	10
Metab__hexdtr	10
Metab__hpdece	10
Metab__5eipenc	10
Metab__53480357	10
Metab__5312983	10
Metab__HC02042	10
Metab__M00049	10
Metab__M03016	10
Metab__M00849	10
Metab__M00885	10
Metab__cysacmp	10
Metab__ndersv	10
Metab__rsvlac	10
Metab__fvscoa	10
Metab__profvscoa	10
Metab__457	9
Metab__80349	9
Metab__44263365	9
Metab__439255	9
Metab__439371	9
Metab__strch1	9
Metab__439195	9
Metab__4mzym_int1	9
Metab__cspg_c	9
Metab__cspg_e	9
Metab__439316	9
Metab__23dpg	9
Metab__11_cis_retfa	9
Metab__9_cis_retfa	9
Metab__439957	9
Metab__17106	9
Metab__24759	9
Metab__ksii_core2	9
Metab__ksii_core4	9
Metab__9322	9
Metab__galfucgalacglcgalgluside_hs	9
Metab__core4	9
Metab__cs_a_b_pre3	9
Metab__439233	9
Metab__780	9
Metab__102030	9
Metab__439744	9
Metab__7405	9
Metab__160617	9
Metab__160520	9
Metab__5280490	9
Metab__7427	9
Metab__107812	9
Metab__54456	9
Metab__CE5025	9
Metab__CE4834	9
Metab__tetdec2coa	9
Metab__65110	9
Metab__glyc2p	9
Metab__21hprgnlone	9
Metab__6439848	9
Metab__1589	9
Metab__tetdeca511ac	9
Metab__68841	9
Metab__440862	9
Metab__M02683	9
Metab__M01989	9
Metab__M00783	9
Metab__M00715	9
Metab__M03019	9
Metab__M03022	9
Metab__3hsmv	9
Metab__6csmv	9
Metab__6hmsmv	9
Metab__6ohfvs	9
Metab__am1cglc	9
Metab__csasulp	9
Metab__desfvs	9
Metab__dhglz	9
Metab__gtacmp	9
Metab__ptvstm3	9
Metab__tsacmgluc	9
Metab__3meacmp	9
Metab__6hlvstacid	9
Metab__2425dhvitd2	8
Metab__2425dhvitd3	8
Metab__3hanthrn	8
Metab__440606	8
Metab__440604	8
Metab__8299	8
Metab__14671060	8
Metab__91508	8
Metab__6654	8
Metab__galgbside_hs	8
Metab__160663	8
Metab__carveol	8
Metab__281	8
Metab__323	8
Metab__cspg_b	8
Metab__cspg_d	8
Metab__chlstol	8
Metab__22833524	8
Metab__92729	8
Metab__22833604	8
Metab__2mp2coa	8
Metab__14985	8
Metab__5281426	8
Metab__379	8
Metab__10819	8
Metab__5280483	8
Metab__443233	8
Metab__5311445	8
Metab__511	8
Metab__119207	8
Metab__439313	8
Metab__acngal14acglcgalgluside_hs	8
Metab__ksii_core4_pre6	8
Metab__ksii_core4_pre9	8
Metab__ksii_core2_pre6	8
Metab__ksii_core2_pre9	8
Metab__cs_a_b_e_pre1	8
Metab__ggn	8
Metab__9305	8
Metab__193545	8
Metab__161234	8
Metab__pgp_hs	8
Metab__8988	8
Metab__cs_pre	8
Metab__440714	8
Metab__6058	8
Metab__3469	8
Metab__10690	8
Metab__1018	8
Metab__10964	8
Metab__182416	8
Metab__123689	8
Metab__440711	8
Metab__24820763	8
Metab__CE5629	8
Metab__134505	8
Metab__5281969	8
Metab__80283	8
Metab__36937	8
Metab__92810	8
Metab__53481564	8
Metab__53481568	8
Metab__10855600	8
Metab__5282280	8
Metab__99715	8
Metab__CE4795	8
Metab__53481421	8
Metab__CE5119	8
Metab__53481509	8
Metab__188277	8
Metab__5280915	8
Metab__5280914	8
Metab__CE4842	8
Metab__CE4798	8
Metab__CE4797	8
Metab__159663	8
Metab__5283128	8
Metab__204	8
Metab__114678	8
Metab__5283052	8
Metab__5283192	8
Metab__1766	8
Metab__c101coa	8
Metab__tetdece1coa	8
Metab__5280769	8
Metab__glyphe	8
Metab__115015	8
Metab__1066	8
Metab__439258	8
Metab__adpoh	8
Metab__phlac	8
Metab__hmcr	8
Metab__3032849	8
Metab__736715	8
Metab__Lhcystin	8
Metab__3mglutac	8
Metab__ppiogly	8
Metab__tiggly	8
Metab__eic21114tr	8
Metab__16061126	8
Metab__dopa4glcur	8
Metab__dopa3glcur	8
Metab__5cysdopa	8
Metab__phcrm_hs	8
Metab__phsphings	8
Metab__M01075	8
Metab__M00907	8
Metab__M00852	8
Metab__M00839	8
Metab__M00871	8
Metab__M00860	8
Metab__M00869	8
Metab__M00862	8
Metab__CE7091	8
Metab__M00172	8
Metab__M01573	8
Metab__M01881	8
Metab__3hlvst	8
Metab__nfdlac	8
Metab__tmacmp	8
Metab__3505109	7
Metab__515	7
Metab__107669	7
Metab__3656	7
Metab__5homeprazole	7
Metab__T_antigen	7
Metab__core2	7
Metab__fucgalacglcgalgluside_hs	7
Metab__439232	7
Metab__440940	7
Metab__445794	7
Metab__186907	7
Metab__2206	7
Metab__caro	7
Metab__249	7
Metab__44mzym	7
Metab__123727	7
Metab__597	7
Metab__439549	7
Metab__2966	7
Metab__92746	7
Metab__13_cis_oretn	7
Metab__104857	7
Metab__70335	7
Metab__122136	7
Metab__104756	7
Metab__htaxol	7
Metab__4485	7
Metab__931	7
Metab__4594	7
Metab__108063	7
Metab__92258	7
Metab__s2l2n2m2masn	7
Metab__36314	7
Metab__5505	7
Metab__79034	7
Metab__whttdca	7
Metab__xolest_hs	7
Metab__14844436	7
Metab__ksii_core2_pre1	7
Metab__ksi_deg26	7
Metab__ksi_deg29	7
Metab__ksi_deg35	7
Metab__ksi_deg38	7
Metab__ksii_core2_deg8	7
Metab__ksi_deg8	7
Metab__ksi_deg14	7
Metab__ksi_deg17	7
Metab__ksi_deg20	7
Metab__ksi_deg23	7
Metab__cs_hs_linkage	7
Metab__cs_a_b_pre2	7
Metab__cs_c_pre2	7
Metab__cs_d_pre3	7
Metab__cs_e_pre3	7
Metab__cs_c_d_e_pre1	7
Metab__hs_pre9	7
Metab__123938	7
Metab__em3gacpail_hs	7
Metab__em2emgacpail_hs	7
Metab__439869	7
Metab__440850	7
Metab__121893	7
Metab__151261	7
Metab__ksii_core4_pre1	7
Metab__hs_pre15	7
Metab__165067	7
Metab__440775	7
Metab__440776	7
Metab__HC01118	7
Metab__11966162	7
Metab__22212495	7
Metab__25229585	7
Metab__CE2245	7
Metab__152971	7
Metab__440623	7
Metab__92786	7
Metab__162602	7
Metab__247304	7
Metab__9943542	7
Metab__133098	7
Metab__CE5854	7
Metab__22833541	7
Metab__104806	7
Metab__CE4794	7
Metab__CE5157	7
Metab__CE5158	7
Metab__CE5853	7
Metab__thexddcoa	7
Metab__16950	7
Metab__3hpppnohgluc	7
Metab__3hpppn	7
Metab__and19one	7
Metab__69362	7
Metab__hmcarn	7
Metab__txb2	7
Metab__phacgly	7
Metab__galam	7
Metab__9988135	7
Metab__6442190	7
Metab__5287554	7
Metab__6289935	7
Metab__91637	7
Metab__5376507	7
Metab__10400369	7
Metab__150841	7
Metab__11970	7
Metab__actyr	7
Metab__nacvanala	7
Metab__2m3hbu	7
Metab__glutcon	7
Metab__3hivac	7
Metab__3hadpac	7
Metab__3ohsebac	7
Metab__3ohsubac	7
Metab__4ohbut	7
Metab__11141754	7
Metab__171161	7
Metab__C05767	7
Metab__1021	7
Metab__23dh1i56dio	7
Metab__4glu56dihdind	7
Metab__34dhpe	7
Metab__M03018	7
Metab__M03011	7
Metab__M03017	7
Metab__M03008	7
Metab__M03005	7
Metab__M03006	7
Metab__hnifedipine	7
Metab__M01966	7
Metab__M03131	7
Metab__caribup_R	7
Metab__meracmp	7
Metab__nfd	7
Metab__oxy1rb	7
Metab__6336410	7
Metab__profvs	7
Metab__sulpacmp	7
Metab__tauribup_S	7
Metab__thrfvs	7
Metab__ibupcoa_S	7
Metab__thsacmp	7
Metab__M01111	7
Metab__443212	6
Metab__decdp	6
Metab__18396	6
Metab__161255	6
Metab__101770	6
Metab__440854	6
Metab__ksi	6
Metab__827	6
Metab__s2l2fn2m2masn	6
Metab__92092	6
Metab__153005	6
Metab__acgalfucgalacglcgalgluside_hs	6
Metab__ksi_deg32	6
Metab__ksi_deg11	6
Metab__gt3_hs	6
Metab__5281909	6
Metab__cs_a_deg2	6
Metab__cs_e_deg3	6
Metab__439373	6
Metab__glygn3	6
Metab__121935	6
Metab__440717	6
Metab__cs_c_deg5	6
Metab__cs_e_deg7	6
Metab__5280895	6
Metab__ksi_deg9	6
Metab__ksi_deg12	6
Metab__ksi_deg15	6
Metab__ksi_deg18	6
Metab__ksi_deg21	6
Metab__ksi_deg24	6
Metab__ksi_deg27	6
Metab__ksi_deg30	6
Metab__ksi_deg33	6
Metab__ksi_deg36	6
Metab__ksii_core2_deg3	6
Metab__ksii_core2_deg6	6
Metab__ksii_core4_deg3	6
Metab__ksi_deg6	6
Metab__1001	6
Metab__11199982	6
Metab__cs_d_deg2	6
Metab__cs_d_deg6	6
Metab__hs_pre13	6
Metab__hs_pre14	6
Metab__ksii_core4_pre10	6
Metab__cs_c_pre3	6
Metab__cs_d_pre4	6
Metab__ksii_core2_pre10	6
Metab__HC10857	6
Metab__496	6
Metab__440624	6
Metab__66414	6
Metab__14181658	6
Metab__CE5868	6
Metab__CE5869	6
Metab__114683	6
Metab__147311	6
Metab__CE2567	6
Metab__CE5934	6
Metab__441253	6
Metab__15818	6
Metab__CE4811	6
Metab__CE4819	6
Metab__23724604	6
Metab__CE4833	6
Metab__CE4849	6
Metab__CE4832	6
Metab__CE4820	6
Metab__CE4841	6
Metab__CE4845	6
Metab__CE4850	6
Metab__CE4851	6
Metab__CE5160	6
Metab__CE4874	6
Metab__10236635	6
Metab__9966640	6
Metab__5283344	6
Metab__53481449	6
Metab__CE7097	6
Metab__5283125	6
Metab__5283048	6
Metab__hexdtrcoa	6
Metab__5eipencoa	6
Metab__5282922	6
Metab__omhdecacid	6
Metab__93131	6
Metab__leugly	6
Metab__29936	6
Metab__129846	6
Metab__2kmb	6
Metab__41635	6
Metab__123912	6
Metab__vanilpyr	6
Metab__vanillac	6
Metab__2m3hvac	6
Metab__2hydog	6
Metab__743	6
Metab__5283158	6
Metab__dopa4sf	6
[truncated: 717 more rows]
