# Supplementary material for: Causal integration of multi‐omics data with prior knowledge to generate mechanistic hypotheses
Source: Mol Syst Biol. 2021 Jan 27;17(1):e9730. doi: 10.15252/msb.20209730 (PMC7838823; doi:10.15252/msb.20209730)
Supplement: Supplementary file 6 — Dataset EV3 [file MSB-17-e9730-s005.xlsx]

## Sheet: Sheet2
Summary of the COSMOS network characteristic built with all omic layers, kinases layer hidden and TF layer hidden.

## Sheet: Sheet1
	Number of inputs	Number of edges	Number of nodes	Edge/node ratio
Three layers	118	367	220	1.67
Kinases/phosphatases and metabolites	25	135	113	1.19
TFs and metabolites	93	294	190	1.54
