# Supplementary material for: Causal integration of multi‐omics data with prior knowledge to generate mechanistic hypotheses
Source: Mol Syst Biol. 2021 Jan 27;17(1):e9730. doi: 10.15252/msb.20209730 (PMC7838823; doi:10.15252/msb.20209730)
Supplement: Supplementary file 7 — Dataset EV4 [file MSB-17-e9730-s006.xlsx]

## Sheet: Sheet1
COSMOS solution network (sif and corresponding nodes attributes) built from the breast cancer dataset (Katzir R, Polat IH, Harel M, Katz S, Foguet C, Selivanov VA, Sabatier P, Cascante M, Geiger T & Ruppin E (2019) The landscape of tiered regulation of breast cancer cell metabolism. Sci Rep 9: 1–12)

## Sheet: sif network
Node1	Node2	Sign	Weight
AGER	CSNK2A2	1	100
AKT1	EP300	1	28
AKT1	ESR1	1	100
AKT1	ETS1	1	100
AKT1	GSK3B	1	100
AKT1	HIF1A	1	100
AKT1	MEF2C	1	100
AKT1	NFKB1	1	100
AKT1	NR4A1	-1	100
AKT1	RXRB	1	100
AKT1	STAT3	1	100
AKT2	DEPTOR	1	100
AKT2	EP300	1	28
AKT2	ESR1	1	100
AKT2	IKBKB	1	100
AKT2	NR4A1	-1	100
AKT3	CDK1	1	100
AKT3	CDK2	1	100
AKT3	EP300	1	28
AKT3	ESR1	1	100
AKT3	IKBKB	1	100
AKT3	MAPK1	1	100
AKT3	NFKB1	1	100
AKT3	NR4A1	-1	100
AKT3	RPS6KB1	1	100
APEX1	EPAS1	1	100
APEX1	RELB	1	100
APEX1	STAT3	1	100
APEX1	TP53	1	100
ARNTL	BHLHE40	1	100
ATF6	SREBF2	-1	100
ATM	BUB1	1	100
ATM	DYRK2	1	100
ATM	EP300	1	28
ATM	HIF1A	1	100
ATM	NFKB1	1	100
ATM	TP53	1	100
ATR	ATM	1	100
ATR	TP53	1	100
B2M	EOMES	1	22
BCL3	NFKB1	1	100
BMP4	BMPR2	1	100
BMP4	TAB2	1	50
BMPR2	AGER	1	100
BMPR2	TAB2	1	50
BUB1	BCL3	1	100
BUB1	IRF3	1	100
BUB1	SMARCA4	1	54
BUB1	TP53	1	100
CBLB	EGF	1	100
CBLB	LEPR	-1	100
CCNB1	BUB1	1	100
CD8A	EOMES	1	22
CDK1	BUB1	1	100
CDK1	CCNB1	1	100
CDK1	CDC7	1	100
CDK1	FOXM1	1	100
CDK1	PKN1	1	100
CDK1	RPS6KB1	1	100
CDK1	RUNX1	1	100
CDK1	TP53	1	100
CDK2	ATR	1	100
CDK2	ESR1	1	100
CDK2	FOXM1	1	100
CDK2	MYC	1	100
CDK2	NPAT	1	100
CDK2	TP53	1	100
CDK4	BCL3	1	100
CDK4	ETS1	1	100
CDK4	FOXM1	1	100
CDK4	IRF3	1	100
CDK4	MEF2A	-1	100
CDK4	SMAD4	1	100
CIITA	RFXANK	1	100
CIITA	RFXAP	1	100
CREB3L1	EP300	-1	32
CSNK2A1	ESR1	-1	100
CSNK2A1	IKZF1	-1	100
CSNK2A1	MAX	-1	100
CSNK2A1	NR1H3	-1	100
CSNK2A1	TFAP2A	1	100
CSNK2A2	MTA1	1	100
CTNND1	PIK3CA	1	100
CTNND1	ZBTB33	-1	100
DUSP1	MAPK1	1	50
DUSP1	MAPK13	-1	50
DUSP1	MAPK3	1	50
DUSP1	MAPK8	1	50
DVL2	LRRK2	1	100
DVL2	RAC1	1	100
DYRK2	ETS1	1	100
DYRK2	SMAD4	1	100
DYRK2	TP53	1	100
E2F3	CCNB1	1	100
E2F3	CDK1	1	100
E2F3	MEF2C	1	100
E2F3	MYC	1	100
E2F4	CDK1	1	100
E2F4	NPAT	1	100
EGF	ATM	1	100
EGF	CTNND1	1	100
EGF	MAPK1	1	100
EGF	MAPK3	1	100
EGF	NFKB1	1	100
EGF	PIK3CA	1	100
EGF	STAT3	1	100
EGFR	CTNND1	-1	100
EGR1	DUSP1	1	50
EGR1	TP53	1	100
EP300	GATA3	1	10
EP300	HES1	1	28
EP300	HIF1A	1	28
EP300	IRF1	1	28
EP300	IRF9	1	28
EP300	MEF2A	1	32
EP300	MEF2C	1	28
EP300	MYC	-1	32
EP300	NCOA2	1	32
EP300	NR1H3	1	28
EP300	NR4A1	1	32
EP300	RBPJ	1	28
EP300	SMAD4	1	28
EP300	STAT3	1	28
EP300	TP53	1	28
EPAS1	VEGFC	1	100
ESR1	MYC	1	100
ESR1	PMAIP1	1	100
ESR2	GNG2	1	100
Estradiol_c_	ESR1	1	44
Estradiol_c_	ESR2	1	44
Estradiol_r_	ESR1	1	56
Estradiol_r_	ESR2	1	56
ETS1	CD8A	1	22
ETS1	ERG	1	100
ETS1	RUNX1	1	100
ETS1	VEGFC	1	100
ETS2	ERG	1	100
ETS2	ETS1	1	100
FGR	NCOA2	1	12
FOXM1	CCNB1	1	100
FOXM1	MYC	1	100
FOXM1	SKP2	1	100
GATA2	LYL1	1	100
GATA2	MYC	1	100
GATA3	CD8A	1	10
GATA3	ERG	1	46
GATA3	ZEB1	1	46
GNG2	LYN	1	100
GNG2	RAC1	1	100
GSK3B	ARNTL	-1	100
GSK3B	BCL3	1	100
GSK3B	CIITA	1	100
GSK3B	ESR1	1	100
GSK3B	KLF5	-1	100
GSK3B	MAF	1	100
GSK3B	MAX	1	100
GSK3B	NFE2L1	-1	100
GSK3B	NOTCH1	1	72
GSK3B	TP53	1	100
HIF1A	ETS1	1	100
HIF1A	PMAIP1	1	100
HIF1A	TP53	1	100
HIF1A	VEGFC	1	100
HINFP	ATM	1	100
HLA-A	EOMES	1	22
HNF1A	IGFBP1	1	100
HNF1A	NFKBIA	1	100
HSD17B1	Estradiol_c_	1	44
HSD17B1	Estradiol_r_	1	56
IGFBP1	PPP2CA	1	100
IKBKB	IRF3	1	100
IKBKE	ESR1	1	100
IKBKE	IRF3	1	100
IKBKE	NFKBIA	-1	100
IRF1	CIITA	1	100
IRF1	HLA-A	1	22
IRF1	IRF2	1	100
IRF1	TP53	1	100
IRF2	CIITA	1	100
IRF3	TP53	1	100
JAK2	EOMES	-1	34
JAK2	FGR	1	12
JAK2	MTA1	1	34
JAK2	NFKBIA	1	34
JUN	DUSP1	1	50
JUN	VEGFC	1	100
KLF5	ESR1	-1	100
LEPR	PRKAA1	1	100
LRRK2	AKT2	1	100
LRRK2	AKT3	1	100
LYL1	ERG	1	100
LYN	CBLB	1	100
LYN	MAPK3	1	100
LYN	MAPK8	1	100
LYN	NFKB1	1	100
LYN	PIK3CA	1	100
LYN	PRKCA	1	100
LYN	RAC1	1	100
MAP3K7	AKT3	1	100
MAP3K7	BCL3	1	100
MAP3K7	IKBKB	1	100
MAP3K7	MAPK1	1	100
MAP3K7	MAPK3	1	100
MAP3K7	MAPK8	1	100
MAP3K7	NFKB1	1	100
MAP3K7	NLK	1	100
MAP3K7	UHMK1	1	100
MAPK1	CDK2	1	100
MAPK1	CIITA	1	100
MAPK1	EGR1	1	100
MAPK1	EP300	1	28
MAPK1	ESR1	1	100
MAPK1	ETS1	1	100
MAPK1	GATA2	1	100
MAPK1	GSK3B	1	100
MAPK1	HIF1A	1	100
MAPK1	MAPK3	1	100
MAPK1	MAPKAPK2	1	100
MAPK1	MAPKAPK3	1	100
MAPK1	MAPKAPK5	1	100
MAPK1	MEF2C	1	100
MAPK1	MYC	1	100
MAPK1	NFKB1	1	100
MAPK1	NFKBIA	-1	100
MAPK1	PAK1	1	100
MAPK1	POU5F1	-1	100
MAPK1	RARG	1	100
MAPK1	RPS6KB1	1	100
MAPK1	RXRB	1	100
MAPK1	SMAD4	1	100
MAPK1	STAT2	1	100
MAPK1	STAT3	1	100
MAPK1	TP53	1	100
MAPK13	CLK1	1	100
MAPK13	EEF2K	-1	100
MAPK13	MAPK3	-1	100
MAPK14	ATF4	1	100
MAPK14	ATF6	1	100
MAPK14	EP300	1	28
MAPK14	ESR1	1	100
MAPK14	ETS1	1	100
MAPK14	ETS2	1	100
MAPK14	GATA2	1	100
MAPK14	GATA3	1	46
MAPK14	MAX	1	100
MAPK14	MEF2C	1	100
MAPK14	MYC	1	100
MAPK14	NFKB1	1	100
MAPK14	NFKBIA	-1	100
MAPK14	RARG	1	100
MAPK14	STAT3	1	100
MAPK14	TP53	1	100
MAPK14	USF1	1	100
MAPK15	ETS1	1	100
MAPK3	BCL3	1	100
MAPK3	CDK2	1	100
MAPK3	CIITA	1	100
MAPK3	EGR1	1	100
MAPK3	EP300	1	28
MAPK3	ESR1	1	100
MAPK3	ETS1	1	100
MAPK3	HIF1A	1	100
MAPK3	MAPK8	1	100
MAPK3	MAPKAPK2	1	100
MAPK3	MYC	1	100
MAPK3	NFKB1	1	100
MAPK3	NFKBIA	-1	100
MAPK3	POU5F1	-1	100
MAPK3	PTPN11	1	100
MAPK3	RARG	1	100
MAPK3	RPS6KB1	1	100
MAPK3	RUNX1	1	100
MAPK3	RXRB	1	100
MAPK3	SMAD4	1	100
MAPK3	STAT3	1	100
MAPK3	TAL1	1	100
MAPK3	TP53	1	100
MAPK8	EGR1	1	100
MAPK8	ESR1	1	100
MAPK8	IRF1	1	100
MAPK8	IRF3	1	100
MAPK8	MYC	1	100
MAPK8	NFKB1	1	100
MAPK8	NR4A1	-1	100
MAPK8	RPS6KB1	1	100
MAPK8	SMAD4	1	100
MAPK8	STAT3	1	100
MAPK8	TP53	1	100
MAPK9	BCL3	1	100
MAPK9	ETS1	1	100
MAPK9	JAK2	-1	34
MAPK9	MAPK3	1	100
MAPK9	MYC	1	100
MAPK9	NFATC1	1	100
MAPK9	SMAD4	1	100
MAPK9	STAT3	1	100
MAPK9	TP53	1	100
MAPKAPK2	ATF4	1	100
MAPKAPK3	ATF4	1	100
MAPKAPK5	MAPK4	1	100
MAPKAPK5	MAPK8	1	100
MAPKAPK5	UHMK1	1	100
MAX	E2F3	1	100
MAX	MYC	1	100
MEF2A	ESRRA	1	100
MEF2C	NR4A1	-1	100
MLST8	RPS6KB1	1	100
MLST8	SGK1	1	100
MTA1	ESR1	-1	100
MTA1	MTA3	-1	100
MTA1	MYC	-1	100
MTOR	HIF1A	1	100
MTOR	STAT3	1	100
MTOR	TP53	1	100
MYC	CCNB1	1	100
MYC	NDRG2	-1	100
MYC	PMAIP1	1	100
MYC	VEGFC	1	100
MYCN	TP53	1	100
NDRG2	BMP4	1	100
NFKB1	B2M	1	22
NFKB1	IRF1	1	100
NFKB1	IRF4	1	100
NFKB1	MAPK3	1	100
NFKB1	MYC	1	100
NFKB1	TP53	1	100
NFKB1	TRAF3	1	100
NFKB1	VEGFC	1	100
NLK	HNF1A	-1	100
NLK	HNF4A	-1	100
NLK	STAT3	1	100
NOTCH1	GATA3	1	36
NOTCH1	HES1	1	72
NOTCH1	HIF1A	1	72
NOTCH1	MEF2C	1	72
NOTCH1	RBPJ	1	72
NPAT	HINFP	1	100
NR1H3	MYC	1	100
PAK1	APEX1	1	100
PAK1	BCL3	1	100
PAK1	ESR1	1	100
PAK1	IRF3	1	100
PAK1	MAX	1	100
PAK1	NFKB1	1	100
PIK3CA	MYC	1	100
PIK3CA	NFKB1	1	100
PIK3CA	STAT3	1	100
PIK3CA	ZBTB7A	1	100
PLK1	FOXM1	1	100
PLK1	MYC	1	100
PPP2CA	AKT2	-1	100
PPP2CA	AKT3	-1	100
PPP2CA	ATM	-1	100
PPP2CA	MAP3K7	-1	100
PPP2CA	MAPK1	-1	100
PPP2CA	MAPK15	-1	100
PPP2CA	MAPK3	-1	100
PPP2CA	PAK1	-1	100
PPP2CA	PRKCA	-1	100
PPP2CA	RPS6KB1	-1	100
PRKAA1	EP300	-1	28
PRKAA1	POU2F1	-1	100
PRKACA	ATF4	1	100
PRKACA	CREB3L1	1	100
PRKACA	EP300	1	28
PRKACA	ESR1	1	100
PRKACA	IRF3	1	100
PRKACA	JAK2	-1	34
PRKACA	MEF2A	-1	100
PRKACA	NFKB1	1	100
PRKACA	RARG	1	100
PRKACA	TAL1	1	100
PRKACA	WT1	-1	100
PRKCA	DVL2	1	100
PRKCA	EEF2K	1	100
PRKCA	IKBKB	1	100
PRKCA	MAPK1	1	100
PRKCA	MAPK3	1	100
PRKCA	MAPK8	1	100
PRKCA	NFKB1	1	100
PRKCA	PTPN11	1	100
PRKCA	RAC1	1	100
PRKCA	RPS6KB1	1	100
PRKCA	RXRB	1	100
PRKCA	STAT3	1	100
PRKCB	DVL2	1	100
PRKCB	IKBKB	1	100
PRKCB	MAPK1	1	100
PRKCB	MAPK3	1	100
PRKCB	MAPK8	1	100
PRKCB	RAC1	1	100
PRKCB	RPS6KB1	1	100
PRKCB	UHMK1	1	100
PRKX	ATF4	1	100
PRKX	CREB3L1	1	100
PRKX	EP300	1	28
PRKX	GSK3B	1	100
PTP4A1	ATF7	-1	100
PTPN11	HOXA10	1	100
PTPN11	PIK3CA	1	100
PTPN11	STAT3	1	100
RAC1	HIF1A	1	100
RAC1	MAPK1	1	100
RAC1	MAPK8	1	100
RAC1	MAPK9	1	100
RAC1	MYC	1	100
RAC1	NFKB1	1	100
RAC1	PAK1	1	100
RAC1	PIK3CA	1	100
RAC1	STAT3	1	100
RAC1	TP53	1	100
RBPJ	SKP2	1	100
RBPJ	SPI1	1	100
RELA	TRAF3	1	100
RELA	VEGFC	1	100
RPS6KB1	ESR1	1	100
RPS6KB1	IRF3	1	100
RPS6KB1	MYC	1	100
RRAGB	AKT1S1	-1	100
RRAGB	DEPTOR	-1	100
RRAGB	MLST8	-1	100
RUNX1	SPI1	1	100
RXRB	NR1H3	1	100
RXRB	RARG	1	100
SGK1	SMO	-1	56
SKP2	DUSP1	1	50
SKP2	RRAGB	-1	100
SMAD4	E2F4	1	100
SMAD4	MEF2C	1	100
SMAD4	MYC	1	100
SMAD4	TCF7	1	100
SMARCA4	ESR1	1	54
SMARCA4	ZEB1	1	54
SMO	NCOA2	1	56
SRC	CTNND1	1	100
SRC	ESR1	1	100
SRC	HNF4A	-1	100
SRC	NFKB1	1	100
SRC	PIK3CA	1	100
SRC	PTP4A1	1	100
SRC	STAT3	1	100
STAT1	VEGFC	1	100
STAT2	IRF1	1	100
STAT2	IRF9	1	100
STAT2	MYC	1	100
STAT3	CEBPD	1	100
STAT3	IRF1	1	100
STAT3	MYC	1	100
STAT3	SPI1	1	100
STAT3	VEGFC	1	100
TAB2	MAPK13	1	50
TAL1	ERG	1	100
TAL1	MEF2C	1	100
TBK1	AKT2	1	100
TBK1	AKT3	1	100
TBK1	IKBKB	1	100
TBK1	IKBKE	1	100
TBK1	IRF3	1	100
TBK1	MAPK1	1	100
TBK1	NFKB1	1	100
TBK1	NFKBIA	-1	100
TCF7	MYC	1	100
TFAP2A	HSD17B1	-1	100
TFAP4	CDK1	-1	100
TP53	DUSP1	1	50
TP53	ESR1	1	100
TP53	HNF4A	-1	100
TP53	PMAIP1	1	100
TRAF3	IKBKE	1	100
TRAF3	TBK1	1	100
UHMK1	BCL3	1	100
USF1	B2M	1	22
USF1	CIITA	1	100
VEGFC	PRKCA	1	100
VEGFC	PRKCB	1	100
WT1	MYC	-1	100
WT1	MYCN	-1	100
WT1	TP53	-1	100
ZBTB7A	NFKB1	1	100
ZEB1	GRHL2	-1	100

## Sheet: node attributes
Nodes	measured	type	Activity
ATF4	1	TF	1
ATF7	1	TF	-1
BCL3	1	TF	1
BHLHE40	1	TF	-1
CEBPD	1	TF	1
CREB3L1	1	TF	1
E2F3	1	TF	1
E2F4	1	TF	1
EGR1	1	TF	1
EOMES	1	TF	1
EPAS1	1	TF	1
ERG	1	TF	1
ESR1	1	TF	1
ESR2	1	TF	1
ESRRA	1	TF	-1
ETS1	1	TF	1
ETS2	1	TF	1
FOXM1	1	TF	1
GATA2	1	TF	1
GRHL2	1	TF	-1
HES1	1	TF	1
HIF1A	1	TF	1
HINFP	1	TF	1
HNF1A	1	TF	-1
HNF4A	1	TF	-1
HOXA10	1	TF	1
IKZF1	1	TF	1
IRF1	1	TF	1
IRF2	1	TF	1
IRF3	1	TF	1
IRF4	1	TF	1
IRF9	1	TF	1
KLF5	1	TF	-1
LYL1	1	TF	1
MAF	1	TF	1
MEF2C	1	TF	1
MTA3	1	TF	1
MYC	1	TF	1
MYCN	1	TF	1
NCOA2	1	TF	-1
NFATC1	1	TF	1
NFE2L1	1	TF	-1
NFKB1	1	TF	1
NFKBIA	1	TF	-1
NR1H3	1	TF	1
NR4A1	1	TF	-1
POU2F1	1	TF	1
POU5F1	1	TF	-1
RARG	1	TF	1
RBPJ	1	TF	1
RELB	1	TF	1
RFXANK	1	TF	1
RFXAP	1	TF	1
RUNX1	1	TF	1
RXRB	1	TF	1
SPI1	1	TF	1
SREBF2	1	TF	-1
STAT2	1	TF	1
STAT3	1	TF	1
TAL1	1	TF	1
TCF7	1	TF	1
TP53	1	TF	1
USF1	1	TF	1
ZBTB33	1	TF	-1
ZBTB7A	1	TF	1
Estradiol_c_	0	metabolite	1
Estradiol_r_	0	metabolite	1
HSD17B1	0	metab_enzyme	1
PIK3CA	0	Kinase	1
PRKACA	1	Kinase	1
SRC	1	Kinase	1
LYN	1	Kinase	1
MAPK14	1	Kinase	1
MAPKAPK2	1	Kinase	1
JAK2	0	Kinase	-1
MAPK3	1	Kinase	1
MAPK1	1	Kinase	1
AKT1	1	Kinase	1
ATM	1	Kinase	1
ATR	1	Kinase	1
ARNTL	0	TF	-1
CDK2	1	Kinase	1
PAK1	1	Kinase	1
MTOR	1	Kinase	1
AKT1S1	1	Kinase	1
NOTCH1	0	protein	1
IKBKE	1	Kinase	1
AKT2	1	Kinase	1
PMAIP1	1	Kinase	1
MAPK8	1	Kinase	1
CDK1	1	Kinase	1
IKBKB	1	Kinase	1
MAP3K7	1	Kinase	1
RPS6KB1	1	Kinase	1
GSK3B	0	Kinase	1
PLK1	1	Kinase	1
SGK1	1	Kinase	1
DYRK2	1	Kinase	1
TBK1	1	Kinase	1
SMARCA4	0	Kinase	1
EGFR	1	Kinase	-1
EGF	1	Kinase	1
CSNK2A1	1	Kinase	-1
EP300	0	Kinase	-1
GATA3	0	TF	1
PRKCA	1	Kinase	1
MEF2A	0	TF	-1
APEX1	0	Kinase	1
MTA1	0	TF	-1
CDC7	1	Kinase	1
NLK	1	Kinase	1
NPAT	0	protein	1
BUB1	1	Kinase	1
AKT3	1	Kinase	1
MAPKAPK3	1	Kinase	1
MAPK9	1	Kinase	1
RAC1	1	Kinase	1
MAX	0	TF	1
PTPN11	0	Kinase	1
SMAD4	0	TF	1
PKN1	1	Kinase	1
SMO	0	Kinase	-1
PRKCB	1	Kinase	1
FGR	0	Kinase	-1
PRKX	1	Kinase	1
EEF2K	1	Kinase	1
CSNK2A2	1	Kinase	-1
LRRK2	1	Kinase	1
WT1	0	TF	-1
PRKAA1	1	Kinase	-1
CDK4	1	Kinase	1
UHMK1	1	Kinase	1
CTNND1	0	Kinase	1
CLK1	1	Kinase	-1
MAPK15	1	Kinase	1
CIITA	0	protein	1
PTP4A1	0	protein	1
HLA-A	0	protein	1
B2M	0	protein	1
CD8A	0	Kinase	1
MAPK4	1	Kinase	1
CCNB1	1	Kinase	1
MLST8	1	Kinase	1
TFAP2A	0	TF	-1
ZEB1	0	TF	1
ATF6	0	TF	1
DEPTOR	1	Kinase	1
RELA	1	TF	1
MAPKAPK5	0	Kinase	1
STAT1	1	TF	1
TAB2	0	Kinase	-1
JUN	1	TF	1
LEPR	0	protein	-1
DUSP1	0	Kinase	1
TRAF3	0	protein	1
MAPK13	0	Kinase	-1
BMPR2	0	Kinase	-1
BMP4	0	Kinase	-1
PPP2CA	0	Kinase	-1
DVL2	0	protein	1
CBLB	0	protein	1
VEGFC	0	Kinase	1
SKP2	0	Kinase	1
GNG2	0	protein	1
TFAP4	1	TF	-1
IGFBP1	0	protein	-1
RRAGB	0	protein	-1
AGER	0	Kinase	-1
NDRG2	0	Kinase	-1
