# Supplementary material for: Causal integration of multi‐omics data with prior knowledge to generate mechanistic hypotheses
Source: Mol Syst Biol. 2021 Jan 27;17(1):e9730. doi: 10.15252/msb.20209730 (PMC7838823; doi:10.15252/msb.20209730)
Supplement: Supplementary file 8 — Dataset EV5 [file MSB-17-e9730-s007.xlsx]

## Sheet: Sheet2
COSMOS solution network (sif and corresponding nodes attributes) built from our ccRCC patient samples.

## Sheet: sif network
Node1	Node2	Sign	Weight
2-Deoxyadenosine_c_	PNP	1	42
ACAA1	ACOX3_EHHADH_HSD17B4_ACAA1	1	80
ACAA1	Propanoyl Coenzyme A_m_	1	100
ACAA1	Propanoyl Coenzyme A_x_	1	20
ACO1	Cis-Aconitate_m_	1	100
ACOX3_EHHADH_HSD17B4_ACAA1	Hydrogen Peroxide_x_	1	1
ACOX3_EHHADH_HSD17B4_ACAA1	Propanoyl Coenzyme A_x_	1	80
ACP5	Uridine_l_	1	100
ADA	Inosine_c_	1	48
ADA	Inosine_e_	1	100
Adenine_c_	PNP	1	100
Adenosine_c_	ADA	1	37
Adenosine_c_	ADORA2B	1	100
Adenosine_c_	PNP	1	58
Adenosine_e_	ADA	1	59
ADORA2B	GNAI1	1	100
AGER	CSNK2A2	1	100
AGER	DBF4B	1	100
AGER	NFKB1	1	100
AGER	PIK3CA	1	100
AGER	SMAD4	1	100
AHCY	Adenosine_c_	1	43
AHCYL1	Adenosine_c_	1	15
AKT3	EP300	1	100
AKT3	ESR1	1	100
AKT3	GATA2	-1	100
AKT3	GSK3A	-1	100
AKT3	NFKBIA	1	100
AKT3	POU5F1	1	100
AKT3	SMAD3	-1	100
AKT3	SRPK2	1	100
Alpha-D-Ribose 1-Phosphate_c_	UPP2	1	100
ARNT	AHR	1	100
ARNT	EGLN1	1	100
ARNT	ETS1	1	100
ARNT	NT5E	1	100
ATF4	CREBBP	-1	28
ATM	CDS1	1	100
ATM	CREB1	-1	5
ATM	PRKDC	1	46
BCAT1	L-Glutamate_c_	1	100
BMPR2	AGER	1	100
BTK	ATF6	1	100
BTK	CDK9	1	100
BTK	JUN	1	100
BTK	MAPK1	1	100
BTK	MAPK8	1	100
BTK	SMAD3	1	100
CALM1	CAMK2D	1	100
CALM1	TRPC1	-1	100
CAMK2D	CEACAM1	1	100
CAMK2D	MAPT	1	100
CAMK2D	NR0B2	1	100
CAMK2D	PRKCD	1	100
CCNH	CCNB1	1	100
CCNH	CDK7	1	100
CDC42	MAP3K10	1	100
CDC42	MAPK1	1	100
CDC42	MAPK10	1	100
CDC42	MAPK8	1	100
CDC42	MAPK9	1	100
CDC42	NFATC2	1	100
CDC42	PAK2	1	100
CDK1	NME1	1	48
CDK2	FOXM1	1	100
CDK2	FOXO3	-1	100
CDK2	MYC	1	100
CDK2	PAK1	-1	100
CDK2	SIRT2	-1	100
CDK2	TFDP1	1	100
CDK5	ATM	1	100
CDK5	CRY1	1	100
CDK5	ETS1	1	100
CDK5	MAPT	-1	100
CDK5	PAK1	-1	100
CDK5	SMAD3	1	100
CDK5	SMAD4	1	100
CDK5	STAT3	1	100
CDK5	TSC22D4	1	100
CDK5	ZHX1	1	100
CDK7	CRY1	1	100
CDK7	PIK3CA	1	100
CDK7	SMAD4	1	100
CDK7	STAT3	1	100
CDK9	ETS1	1	100
CDS1	Metab__cdpdag_hs_m_	1	100
CEACAM1	PROX1	1	100
CEBPA	SPI1	1	100
CIITA	RFXANK	1	100
CIITA	RFXAP	1	100
CMPK2	Cytidine-5'-DIphosphate_m_	1	100
CPT1A	Isovaleryl Carnitine_c_	1	50
CPT1A	O-Propanoylcarnitine_c_	1	50
CPT1C	Isovaleryl Carnitine_c_	1	50
CPT1C	O-Propanoylcarnitine_c_	1	50
CRAT	O-Propanoylcarnitine_m_	1	100
CRAT	O-Propanoylcarnitine_x_	1	100
CREB1	MITF	1	5
CREB1	TP53	1	5
CREB3	CREBBP	-1	28
CREBBP	ARNT	1	28
CREBBP	CPT1A	1	14
CREBBP	MITF	1	28
CREBBP	TP53	1	28
CRLS1	Cytidine 5'-Monophosphate_m_	1	1
CRY1	CLOCK	-1	100
CSK	MTA1	1	100
CSK	PIK3R5	1	100
CSK	YES1	-1	100
CSNK2A1	ARNT	-1	100
CSNK2A2	HDAC1	1	100
CSNK2A2	NFKB1	1	100
CSNK2A2	NFKBIA	-1	100
CSNK2A2	NMI	1	100
CSNK2A2	SET	-1	100
CSNK2A2	ZHX1	1	100
Cytidine 5'-Monophosphate_m_	CMPK2	1	100
DBF4B	CDC7	1	100
DYRK2	ETS1	1	100
DYRK2	SMAD4	1	100
E2F3	CCNB1	1	100
E2F3	CCNE2	1	100
E2F3	MYC	1	100
EGLN1	EPAS1	1	100
EGLN1	HIF1A	1	100
ELF1	MEIS1	1	100
ELF3	EHF	1	100
ENTPD1	Cytidine-5'-DIphosphate_e_	1	100
EP300	ARNT	1	41
EP300	CPT1A	1	32
EP300	MITF	1	41
EP300	MYC	-1	100
EP300	NCOA2	1	100
EP300	NR4A1	1	100
EP300	SMAD2	1	100
EP300	SMAD3	-1	100
EP300	TP53	1	41
EP300	VDR	1	100
EP300	YY1	1	100
ERF	ETS2	-1	100
ESR1	NCOA2	1	100
ESR1	NRF1	1	100
ESR1	RARA	1	100
ETS1	RUNX1	1	100
ETS2	ETS1	1	100
FOXM1	CCNB1	1	100
FOXM1	MYC	1	100
FOXO3	MEIS2	1	100
FYN	CDC42	1	100
FYN	CDK5	1	100
FYN	MAPT	-1	100
FYN	PIK3CA	1	100
FYN	STAT2	1	100
GATA2	LYL1	1	100
GATA2	MYC	1	100
GGT1	Reduced Glutathione_c_	1	4
GGT2	Reduced Glutathione_c_	1	12
GGT5	Reduced Glutathione_c_	1	30
GGT6_GGTLC2	Reduced Glutathione_c_	1	34
GGT7	Reduced Glutathione_c_	1	20
GLUL	L-Glutamine_c_	1	65
GNAI1	AKT3	1	100
GNAI1	CSK	1	100
GNAI1	FYN	-1	100
GNAI1	MAPK3	1	100
GNAI1	NCOA2	1	100
GNAI1	PIK3R5	1	100
GNAI1	RAPGEF3	1	100
GNAI1	YES1	-1	100
GSK3A	CDK9	1	100
GSK3A	GATA6	-1	100
GSK3A	MAFB	-1	100
GSK3A	MAPT	-1	100
HDAC1	MAFK	-1	100
HDAC1	SMAD2	-1	100
HIF1A	E2F3	1	100
HIF1A	ETS1	1	100
Hydrogen Peroxide_x_	IL6	1	1
Hydrogen Peroxide_x_	TP53	1	1
IFNAR1	IRF9	1	100
IL6	MITF	1	1
IL6	POU2F1	1	1
Inosine_c_	PNP	1	100
IRF1	IRF2	1	100
JUN	CPT1A	-1	50
JUN	ETS1	1	100
JUN	NFKBIA	-1	100
JUN	SPI1	1	100
KAT2B	CIITA	1	100
KAT2B	IRF1	1	100
KAT2B	IRF2	1	100
KAT2B	KLF13	1	100
KAT2B	RBPJ	1	100
KAT2B	SMAD3	1	100
KAT2B	SMAD4	1	100
KMT2A	S-Adenosyl-L-Homocysteine_c_	1	100
L-Glutamate_c_	GGT1	1	4
L-Glutamate_c_	GGT2	1	12
L-Glutamate_c_	GGT5	1	30
L-Glutamate_c_	GGT6_GGTLC2	1	34
L-Glutamate_c_	GGT7	1	20
L-Glutamate_c_	GLUL	1	65
L-Glutamate_c_	LGSN	1	35
LGSN	L-Glutamine_c_	1	35
LRP6	TCF4	1	100
MAP3K10	DYRK2	1	100
MAPK1	CDK2	1	100
MAPK1	CIITA	1	100
MAPK1	CREB3	1	100
MAPK1	ETS1	1	100
MAPK1	FOXO3	-1	100
MAPK1	GATA2	1	100
MAPK1	HIF1A	1	100
MAPK1	JUN	1	100
MAPK1	MKNK2	1	100
MAPK1	MYC	1	100
MAPK1	NFKB1	1	100
MAPK1	NFKBIA	-1	100
MAPK1	PARP1	1	100
MAPK1	POU5F1	-1	100
MAPK1	SMAD3	1	100
MAPK1	SMAD4	1	100
MAPK1	SP3	1	100
MAPK1	STAT2	1	100
MAPK1	STAT3	1	100
MAPK1	UBTF	-1	100
MAPK10	ETS1	1	100
MAPK10	JUN	1	100
MAPK10	SMAD3	1	100
MAPK10	ZHX1	1	100
MAPK14	MITF	1	25
MAPK14	TP53	1	25
MAPK3	CEBPA	-1	100
MAPK3	CIITA	-1	100
MAPK3	EP300	1	100
MAPK3	ESR1	1	100
MAPK3	LRP6	1	100
MAPK3	MAPKAPK2	1	100
MAPK3	MAPT	1	100
MAPK3	MAZ	1	100
MAPK3	RARA	1	100
MAPK3	SMAD2	1	100
MAPK3	TFCP2	-1	100
MAPK8	FOSL1	1	100
MAPK8	IRF1	1	100
MAPK8	JUN	1	100
MAPK8	MYC	1	100
MAPK8	NFKB1	1	100
MAPK8	NR4A1	-1	100
MAPK8	RXRA	-1	53
MAPK8	SMAD3	1	100
MAPK8	SMAD4	1	100
MAPK8	STAT3	1	100
MAPK8	SUMO1	1	100
MAPK8	ZHX1	1	100
MAPK9	ETS1	1	100
MAPK9	JUN	1	100
MAPK9	MYC	1	100
MAPK9	RXRA	-1	53
MAPK9	SMAD3	1	100
MAPK9	SMAD4	1	100
MAPK9	STAT3	1	100
MAPK9	ZHX1	1	100
MAPKAPK2	CREB1	1	5
MEN1	KMT2A	1	100
MEN1	NFKB1	-1	100
Metab__cdpdag_hs_m_	CRLS1	1	1
Metab__cdpdag_hs_m_	PGS1	1	99
MITF	ACP5	1	100
MKNK2	ATF4	1	100
MYC	BCAT1	1	100
MYC	CCNB1	1	100
MYC	NME1	1	48
MYC	NME2	1	52
MYC	ZBTB17	-1	100
NFATC2	IKZF1	1	100
NFKB1	MYC	1	100
NFKB1	POU2F2	1	100
NME1	NME1_NME2	1	38
NME1	NME2_NME1	1	58
NME1_NME2	Cytidine-5'-DIphosphate_n_	1	52
NME2	NME1_NME2	1	14
NME2	NME2_NME1	1	90
NME2_NME1	Cytidine-5'-DIphosphate_c_	1	100
NME2_NME1	Cytidine-5'-DIphosphate_n_	1	48
NMI	CCNB1	1	100
NMI	CCNH	1	100
NOS1	L-Citrulline_c_	1	100
NR0B2	CEBPA	-1	100
NR0B2	ESR1	1	100
NR0B2	ESRRA	1	100
NR0B2	HNF4A	1	100
NR0B2	NFKBIA	1	100
NR0B2	RARA	1	100
NT5E	2-Deoxyadenosine_c_	1	42
NT5E	Adenosine_e_	1	59
NT5E	Inosine_c_	1	52
NT5E	Uridine_e_	1	100
P4HA2	Succinate_c_	1	100
P4HA2	Succinate_m_	1	100
PAK1	ELF3	1	100
PAK1	ESR1	1	100
PAK1	IRF3	1	100
PAK1	MAX	1	100
PAK1	MEN1	1	100
PAK1	MTA1	1	100
PAK1	TEAD1	1	100
PAK2	JUN	1	100
PARP1	HIF1A	1	100
PARP1	NFKB1	1	100
PARP1	ZEB1	1	100
PAX8	WT1	1	100
PDE10A	Guanosine-5'-Monophosphate_c_	1	96
PDE10A	Guanosine-5'-Monophosphate_g_	1	100
PDE9A	Guanosine-5'-Monophosphate_c_	1	4
PDE9A	Guanosine-5'-Monophosphate_n_	1	100
PDPK1	AKT3	1	100
PDPK1	MAPK3	1	100
PDPK1	PAK1	1	100
PDPK1	PRKACA	1	100
PDPK1	PRKCA	1	100
PDPK1	PRKCD	1	100
PDPK1	PRKCE	1	100
PGS1	Cytidine 5'-Monophosphate_m_	1	99
PIK3CA	BTK	1	100
PIK3CA	CDC42	1	100
PIK3CA	MAPK3	-1	100
PIK3CA	MAPK8	1	100
PIK3CA	MYC	1	100
PIK3CA	NFKB1	1	100
PIK3CA	STAT3	1	100
PIK3CA	ZBTB7A	1	100
PIK3R5	AKT3	1	100
PIK3R5	PDPK1	1	100
PLD1	Ethanolamine_c_	1	99
PLD2	Ethanolamine_c_	1	1
PNP	Adenine_c_	1	100
PNP	Adenosine_c_	1	100
PNP	Alpha-D-Ribose 1-Phosphate_c_	1	100
PNP	Hypoxanthine_c_	1	100
POU2F1	PDE9A	1	100
PPARA	ACAA1	1	47
PPARA	CPT1C	1	17
PPP2CB	AKT3	-1	100
PPP2CB	ELF1	-1	100
PRKAA1	CDK2	1	1
PRKAA1	EP300	-1	17
PRKAA1	HNF4A	-1	1
PRKAA1	MAPK8	1	1
PRKAA1	POU2F1	-1	53
PRKAA1	TP53	1	1
PRKACA	CREB1	1	5
PRKACA	CREBBP	1	28
PRKACA	EP300	1	41
PRKACA	NOS1	-1	100
PRKACA	PDE10A	1	100
PRKACA	PLD1	1	99
PRKACA	PPARA	1	47
PRKACA	PRKAA1	-1	53
PRKCA	ACO1	-1	100
PRKCA	GSK3A	-1	100
PRKCA	MAPK14	1	25
PRKCA	MAPK3	1	100
PRKCA	MTA1	1	100
PRKCA	NFKBIA	1	100
PRKCA	NOS1	-1	100
PRKCA	PAX8	1	100
PRKCA	PLD1	1	99
PRKCA	PLD2	1	1
PRKCA	PPARA	1	47
PRKCA	PRKG1	1	100
PRKCA	RARA	1	100
PRKCA	RXRA	1	53
PRKCD	ERF	1	100
PRKCD	GSK3A	-1	100
PRKCD	HMGA1	-1	100
PRKCD	KLF5	1	100
PRKCD	MAPK1	-1	100
PRKCE	MAPK1	-1	100
PRKCE	PLD1	1	99
PRKDC	POU2F1	-1	46
PRKG1	CREB1	1	5
PRKG1	MAPK14	1	25
PRKG1	PRKCE	1	100
Propanoyl Coenzyme A_m_	CRAT	1	100
Propanoyl Coenzyme A_x_	CRAT	1	100
RAPGEF3	MAPK3	1	100
RAPGEF3	TERF2IP	1	100
RBPJ	SPI1	1	100
RUNX1	SPI1	1	100
RXRA	ACAA1	1	53
RXRA	CPT1A	1	20
RXRA	CPT1C	1	33
S-Adenosyl-L-Homocysteine_c_	AHCY	1	43
S-Adenosyl-L-Homocysteine_c_	AHCYL1	1	15
SET	PPP2CB	-1	100
SIRT2	KAT2B	-1	100
SMAD2	ZEB2	1	100
SMAD3	AHR	1	100
SMAD3	PAX8	-1	100
SMAD4	AHR	1	100
SMAD4	ATF1	1	100
SMAD4	E2F4	1	100
SMAD4	JUN	1	100
SMAD4	MYC	1	100
SMAD4	TCF7L1	1	100
SMAD4	TFDP1	1	100
SP1	CPT1A	-1	50
SP1	ENTPD1	1	100
SRPK2	MTA1	1	100
SRPK2	PRKACA	1	100
SRPK2	PRKCD	1	100
STAT1	CREBBP	-1	28
STAT2	MYC	1	100
STAT3	HIF1A	1	100
STAT3	IFNAR1	1	100
STAT3	MYC	1	100
STAT3	SPI1	1	100
SUMO1	ATF7	-1	100
SUMO1	HDAC1	1	100
SUMO1	SMAD4	1	100
TCF7L1	FOSL1	1	100
TCF7L1	JUN	1	100
TCF7L1	MYC	1	100
TCF7L1	PPARD	1	100
TERF2IP	CALM1	1	100
TFDP1	CCNB1	1	100
TFDP1	MYC	1	100
TP53	P4HA2	1	100
TRPC1	BMPR2	1	100
TXN	ARNT	1	100
TXN	NFKB1	1	100
UPP2	Uridine_c_	1	100
WT1	MYC	-1	100
WT1	MYCN	-1	100
WT1	VDR	1	100
YES1	CDC42	1	100
YES1	FYN	1	100
YES1	MAPK1	1	100
YES1	PAK2	1	100
YES1	SMAD4	1	100
YES1	TXN	1	100
YY1	ADA	1	41
YY1	JUN	-1	100
YY1	TP53	1	41
YY1	ZNF175	1	100
ZBTB17	CEBPD	-1	100
ZBTB7A	NFKB1	1	100
ZEB1	GRHL2	-1	100

## Sheet: node attributes
Nodes	measured	type	Activity
Cis-Aconitate_m_	1	metabolite	1
Adenine_c_	1	metabolite	-1
Cytidine-5'-DIphosphate_c_	1	metabolite	1
Cytidine-5'-DIphosphate_m_	1	metabolite	1
Cytidine-5'-DIphosphate_n_	1	metabolite	1
Cytidine-5'-DIphosphate_e_	1	metabolite	1
L-Citrulline_c_	1	metabolite	1
Ethanolamine_c_	1	metabolite	-1
L-Glutamine_c_	1	metabolite	1
Guanosine-5'-Monophosphate_n_	1	metabolite	-1
Guanosine-5'-Monophosphate_c_	1	metabolite	-1
Guanosine-5'-Monophosphate_g_	1	metabolite	-1
Reduced Glutathione_c_	1	metabolite	1
Hypoxanthine_c_	1	metabolite	-1
Inosine_c_	1	metabolite	-1
Inosine_e_	1	metabolite	-1
Isovaleryl Carnitine_c_	1	metabolite	-1
O-Propanoylcarnitine_x_	1	metabolite	-1
O-Propanoylcarnitine_c_	1	metabolite	-1
O-Propanoylcarnitine_m_	1	metabolite	-1
S-Adenosyl-L-Homocysteine_c_	1	metabolite	-1
Succinate_c_	1	metabolite	-1
Succinate_m_	1	metabolite	-1
Uridine_l_	1	metabolite	-1
Uridine_e_	1	metabolite	-1
Uridine_c_	1	metabolite	-1
Hydrogen Peroxide_x_	0	metabolite	-1
Adenosine_c_	0	metabolite	-1
Adenosine_e_	0	metabolite	-1
L-Glutamate_c_	0	metabolite	1
Cytidine 5'-Monophosphate_m_	0	metabolite	1
ACP5	0	metab_enzyme	-1
ACO1	0	metab_enzyme	1
ADA	0	metab_enzyme	-1
CPT1C	0	metab_enzyme	-1
CPT1A	0	metab_enzyme	-1
CDS1	0	metab_enzyme	1
ACAA1	0	metab_enzyme	-1
ENTPD1	0	metab_enzyme	1
NME2	0	Kinase	1
NME1	0	Kinase	1
NOS1	0	metab_enzyme	1
NT5E	0	metab_enzyme	-1
PLD2	0	metab_enzyme	-1
PLD1	0	metab_enzyme	-1
PDE9A	0	metab_enzyme	-1
PDE10A	0	metab_enzyme	-1
BCAT1	0	metab_enzyme	1
P4HA2	0	metab_enzyme	-1
Propanoyl Coenzyme A_m_	0	metabolite	-1
CRAT	0	metab_enzyme	-1
Propanoyl Coenzyme A_x_	0	metabolite	-1
CMPK2	0	metab_enzyme	1
2-Deoxyadenosine_c_	0	metabolite	-1
NME2_NME1	0	metab_enzyme	1
NME1_NME2	0	protein	1
Alpha-D-Ribose 1-Phosphate_c_	0	metabolite	-1
UPP2	0	metab_enzyme	-1
GGT5	0	metab_enzyme	1
GGT1	0	metab_enzyme	1
GGT2	0	metab_enzyme	1
GGT7	0	metab_enzyme	1
GGT6_GGTLC2	0	protein	1
ACOX3_EHHADH_HSD17B4_ACAA1	0	metab_enzyme	-1
GLUL	0	metab_enzyme	1
LGSN	0	metab_enzyme	1
PNP	0	metab_enzyme	-1
AHCY	0	metab_enzyme	-1
AHCYL1	0	metab_enzyme	-1
Metab__cdpdag_hs_m_	0	metabolite	1
PGS1	0	metab_enzyme	1
CRLS1	0	metab_enzyme	1
KMT2A	0	metab_enzyme	-1
PRKG1	1	Kinase	-1
CDK5	1	Kinase	1
PRKACA	0	Kinase	-1
MAPK14	0	Kinase	-1
MAPKAPK2	1	Kinase	-1
ATM	0	Kinase	1
MYCN	1	TF	1
PRKDC	0	Kinase	1
CDK2	1	Kinase	1
MYC	1	TF	1
MAPK8	1	Kinase	1
TP53	0	TF	-1
E2F3	1	TF	1
STAT1	1	TF	1
CDK1	1	Kinase	1
IRF1	1	TF	1
CREBBP	0	protein	-1
DYRK2	1	Kinase	1
HIF1A	1	TF	1
IL6	0	Kinase	-1
GSK3A	1	Kinase	1
RUNX1	1	TF	1
CSNK2A1	1	Kinase	1
EP300	0	Kinase	-1
STAT3	1	TF	1
PDPK1	1	Kinase	-1
CREB1	0	TF	-1
SP1	1	TF	1
PRKCA	0	Kinase	-1
PPARA	0	TF	-1
CDC7	1	Kinase	1
FOXM1	1	TF	1
ATF1	1	TF	1
PAK2	1	Kinase	1
PRKCE	1	Kinase	-1
CEBPA	1	TF	1
SPI1	1	TF	1
YY1	0	TF	-1
MAPK9	1	Kinase	1
SMAD3	1	TF	1
RXRA	0	TF	-1
CSK	1	Kinase	-1
MAPK10	1	Kinase	1
JUN	1	TF	1
RBPJ	1	TF	1
CSNK2A2	1	Kinase	1
STAT2	1	TF	1
CDK7	1	Kinase	1
CDK9	1	Kinase	1
PRKAA1	0	Kinase	1
SRPK2	1	Kinase	-1
TFDP1	1	TF	1
IRF9	1	TF	1
CCNE2	1	Kinase	1
ARNT	0	TF	-1
ATF4	1	TF	1
SP3	1	TF	1
NFKB1	1	TF	1
EPAS1	1	TF	1
ETS1	1	TF	1
LYL1	1	TF	1
CREB3	1	TF	1
AHR	1	TF	1
CCNB1	1	Kinase	1
ETS2	1	TF	1
PPARD	1	TF	1
FOSL1	1	TF	1
POU2F1	0	TF	-1
ZBTB7A	1	TF	1
MITF	0	TF	-1
ZEB1	1	TF	1
HMGA1	1	TF	1
ATF6	1	TF	1
E2F4	1	TF	1
IRF2	1	TF	1
CEBPD	1	TF	1
KMT2A	1	metab_enzyme	-1
NRF1	1	TF	-1
NFKBIA	1	TF	-1
VDR	1	TF	-1
IRF3	1	TF	-1
NR4A1	1	TF	-1
MAPT	1	Kinase	-1
RARA	1	TF	-1
MAFK	1	TF	-1
CLOCK	1	TF	-1
HNF4A	1	TF	-1
PROX1	1	TF	-1
MAX	1	TF	-1
TCF4	1	TF	-1
ESRRA	1	TF	-1
NCOA2	1	TF	-1
ZEB2	1	TF	-1
TFCP2	1	TF	1
POU5F1	1	TF	-1
IKZF1	1	TF	1
MAZ	1	TF	-1
UBTF	1	TF	-1
KLF5	1	TF	-1
TEAD1	1	TF	-1
GATA6	1	TF	-1
MEIS1	1	TF	-1
ATF7	1	TF	-1
ZHX1	1	TF	1
KLF13	1	TF	1
MTA1	1	TF	-1
TSC22D4	1	TF	1
MEIS2	1	TF	-1
POU2F2	1	TF	1
RFXAP	1	TF	1
RFXANK	1	TF	1
EHF	1	TF	-1
ZNF175	1	TF	-1
GRHL2	1	TF	-1
MAFB	1	TF	-1
KMT2A	1	TF	-1
PIK3CA	0	Kinase	1
PIK3R5	0	protein	-1
CALM1	0	Kinase	-1
TRPC1	0	protein	1
FYN	0	Kinase	1
YES1	0	Kinase	1
MAPK3	0	Kinase	-1
MAPK1	0	Kinase	1
CRY1	0	protein	1
PAK1	0	Kinase	-1
SMAD2	0	TF	-1
SMAD4	0	TF	1
PARP1	0	Kinase	1
NMI	0	protein	1
SIRT2	0	protein	-1
ZBTB17	0	protein	-1
EGLN1	0	protein	1
FOXO3	0	TF	-1
BTK	0	Kinase	1
HDAC1	0	Kinase	1
MEN1	0	protein	-1
SET	0	protein	-1
TXN	0	Kinase	1
KAT2B	0	Kinase	1
SUMO1	0	protein	1
ESR1	0	TF	-1
CCNH	0	Kinase	1
CDC42	0	Kinase	1
PRKCD	0	Kinase	-1
AKT3	0	Kinase	-1
GNAI1	0	protein	-1
IFNAR1	0	Kinase	1
MAP3K10	0	Kinase	1
LRP6	0	Kinase	-1
BMPR2	0	Kinase	1
NR0B2	0	TF	-1
MKNK2	0	Kinase	1
RAPGEF3	0	Kinase	-1
PPP2CB	0	Kinase	1
GATA2	0	TF	1
CAMK2D	0	Kinase	-1
ADORA2B	0	Kinase	-1
CIITA	0	protein	1
NFATC2	0	TF	1
ARNT	0	TF	1
DBF4B	0	protein	1
WT1	0	TF	-1
TERF2IP	0	protein	-1
AGER	0	Kinase	1
ELF1	0	TF	-1
TCF7L1	0	protein	1
CEACAM1	0	protein	-1
ELF3	0	TF	-1
PAX8	0	TF	-1
ERF	0	protein	-1
